# Supplementary material for: Brown-fat-mediated tumour suppression by cold-altered global metabolism
Source: Nature. 2022 Aug 3;608(7922):421–8. doi: 10.1038/s41586-022-05030-3 (PMC9365697; doi:10.1038/s41586-022-05030-3)
Supplement: Supplementary file 4 — Source Data Fig. 1 [file 41586_2022_5030_MOESM4_ESM.xlsx]

## Sheet: Fig.1a
Caliper measurements of CRC (cm) were done throughout the experiments, then calculating the tumor volume with the formula on the main text.
P-value of 30°C vs 4°C analyzed by a Two-tailed unpaired t-test with tumor volume on Day 19
CRC
Day	30°C									4°C
0	0	0	0	0	0	0	0	0		0	0	0	0	0	0	0	0
7	0.132912	0.091	0.149094	0.138528	0.134784	0.06656	0.0754	0.0733824		0.00416	0.0845	0.0416	0.00416	0.024986	0.078	0.101439	0.00624
12	0.426571	0.440753	0.769652	1.1232	0.676	0.346112	0.328669	0.346528		0.0830414	0.253094	0.20384	0.0416	0.133578	0.104	0.185843	0.036608
15	1.14514	1.21274	1.55913	1.42272	1.872	0.790799	0.676	0.888093		0.20384	0.416216	0.19773	0.0234	0.2925	0.26624	0.35672	0.065
19	1.10779	1.32678	1.69551	1.62232	1.27426	1.3182	0.728	1.64921		0.24167	0.71604	0.252655	0.0234	0.395928	0.4693	0.46332	0.078
	Unpaired t test
	P value	<0.0001
	P value summary	****
	Significantly different (P < 0.05)?	Yes
	One- or two-tailed P value?	Two-tailed
	t, df	t=7.218, df=14

## Sheet: Fig.1b
Days	4 °C	30 °C
14	1
33	1							Comparison of Survival Curves
52	1
54	1							Log-rank (Mantel-Cox) test
60	1							Chi square	5.848
72	1							df	1
5		1						P value	0.0156
8		1						P value summary	*
16		1						Are the survival curves sig different?	Yes
20		1
23		1						Gehan-Breslow-Wilcoxon test
40		1						Chi square	4.694
								df	1
								P value	0.0303
								P value summary	*
								Are the survival curves sig different?	Yes
								Median survival
								4 °C	53
								30 °C	18
								Ratio (and its reciprocal)	2.944	0.3396
								95% CI of ratio	0.9496 to 9.130	0.1095 to 1.053
								Hazard Ratio (Mantel-Haenszel)	A/B	B/A
								Ratio (and its reciprocal)	0.1584	6.314
								95% CI of ratio	0.03557 to 0.7052	1.418 to 28.12
								Hazard Ratio (logrank)	A/B	B/A
								Ratio (and its reciprocal)	0.3081	3.246
								95% CI of ratio	0.08121 to 1.169	0.8555 to 12.31

## Sheet: Fig.1d
mouse CRC	CA9			Ki67			CD31			Cl-Csp3
	30°C	4°C		30°C	4°C		30 °C	4 °C		30 °C	4 °C
	81614.4	30987.7		35.7	35.2		3.58	2.86		13.03	11.53
	125197	21549.7		52.1	42.1		4.33	1.69		5.28	5.98
	75091.2	18210		61.4	39.6		4.01	1.22		6.68	8.68
	29083.6	7885.99		47.7	39.4		3.52	1.37		6.65	1.53
	22227.4	7378.55		49.3	32.3		3.72	2.75		3.49	1.81
	51396.1	18535.6					3.98	1.5		1.98	1.69
	80271.4	16955.5					12.9	4.38		1.74	1.63
	23447.2	10244.7					8.16	3.28		1.09	1.36
	75577.2	20910					2.27	2.82		2.02	1.47
	30443.1	29939					2.41	2.12		3.66	3.6
	Unpaired t test			Unpaired t test			Unpaired t test			Unpaired t test
	P value	0.0015		P value	0.0333		P value	0.0324		P value	0.6988
	P value summary	**		P value summary	*		P value summary	*		P value summary	ns
	Significantly different (P < 0.05)?	Yes		Significantly different (P < 0.05)?	Yes		Significantly different (P < 0.05)?	Yes		Significantly different (P < 0.05)?	No
	One- or two-tailed P value?	Two-tailed		One- or two-tailed P value?	Two-tailed		One- or two-tailed P value?	Two-tailed		One- or two-tailed P value?	Two-tailed
											By GraphPad Prism 9.2.0

## Sheet: Fig.1e
Caliper measurements of breast cancer in MMTY-PyMT (cm) were done throughout the experiments, then calculating the tumor volume with the formula on the main text.
P-value of 30°C vs 4°C analyzed by a Two-tailed unpaired t-test with tumor volume on Day 32
	30 °C											4 °C
0	0	0	0	0	0	0	0	0	0	0		0	0	0	0	0	0	0	0	0	0
6	0.032	0.032	0.0135	0.004	0.004	0.04	0	0	0	0		0	0	0	0	0	0	0	0	0	0
12	0.04	0.0875	0.0135	0.018	0.0135	0.0625	0.0625	0.0875	0	0		0	0	0	0	0	0	0	0	0	0
18	0.245	0.2205	0.018	0.0625	0.0625	0.075	0.032	0.032	0	0		0.032	0	0	0	0	0	0	0	0	0
20	0.075	0.018	0.196	0.032	0.018	0.0135	0.0225	0.018	0.32	0.245		0.0225	0.144	0.018	0.056	0.056	0.0625	0	0	0	0
22	0.405	0.144	0.147	0.196	0.125	0.0625	0.144	0.32	0.4455	0.147		0.004	0.004	0.0875	0.1375	0.05	0.196	0.072	0.024	0.196	0.0135
24	0.288	0.126	0.55	0.144	0.6	0.162	0.726	0.32	0.5	0.126		0.004	0.1715	0.032	0.0625	0.04	0.0135	0.245	0.075	0.144	0.256
26	0.486	0.405	0.55	0.6	0.7865	0.2695	0.726	0.726	0.384	0.288		0.198	0.144	0.2205	0.196	0.196	0.352	0.288	0.0625	0.0625	0.126
28	0.7865	0.405	0.4455	0.5265	0.486	0.416	0.7	0.55	0.864	0.936		0.2695	0.288	0.196	0.384	0.288	0.144	0.108	0.126	0.196	0.126
30	0.65	0.65	1.008	0.65	0.7865	1.0985	0.6	1.0985	0.486	0.4455		0.2205	0.256	0.196	0.352	0.196	0.108	0.245	0.2205	0.196	0.196
32	0.6	0.65	0.5265	0.567	0.55	0.7865	0.847	0.936	1.2675	0.936		0.384	0.405	0.196	0.1715	0.196	0.1715	0.288	0.126	0.196	0.288
	Unpaired t test
	P value	<0.0001
	P value summary	****
	Significantly different (P < 0.05)?	Yes
	One- or two-tailed P value?	Two-tailed
	t, df	t=6.524, df=18
Tumor numbers
	30 °C	4°C
	1	1
	3	1
	2	1
	1	1
	2	1
	2	0
	1	0
	1	0
	1	0
	2	0
	Unpaired t test
	P value	0.0009
	P value summary	***
	Significantly different (P < 0.05)?	Yes
	One- or two-tailed P value?	Two-tailed
	t, df	t=3.973, df=18

## Sheet: Fig.1f
Weight of colon (g)			Number of polyp			Average polyp size			Size range_Number of polyp
30°C	4°C		30°C	4°C		30 °C	4 °C		30 °C < 5 mm3	30 °C > 5 mm3	4 °C < 5 mm3	4 °C > 5 mm3
1.213	0.611		20	3		6.91	2.23		10	4	0	0
1.198	0.652		12	3		6.05	2.45		11	3	2	0
1.112	0.605		11	3		5.77	2.89		6	5	3	0
1.092	0.551		8	2		5.61	2.91		13	1	4	0
0.998	0.492		8	2		5.52	3.02		11	2	2	1
0.901	0.415		7	1		4.53	3.21		7	3	2	0
0.876	0.711		6	0		4.18	3.25		8	2	1	0
0.805	0.708		6	0		4.09	3.51		5	2	1	0
P value	1.2e-05		P value	0.000368		P value	1.9e-05		P value	<0.000001	P value	0.003932
P value summary	***		P value summary	***		P value summary	***		P value summary	***	P value summary	***
Significantly different (P < 0.05)?	Yes		Significantly different (P < 0.05)?	Yes		Significantly different (P < 0.05)?	Yes		Significantly different (P < 0.05)?	Yes	Significantly different (P < 0.05)?	Yes
One- or two-tailed P value?	Two-tailed		One- or two-tailed P value?	Two-tailed		One- or two-tailed P value?	Two-tailed		One- or two-tailed P value?	Two-tailed	One- or two-tailed P value?	Two-tailed
