# Supplementary material for: Brown-fat-mediated tumour suppression by cold-altered global metabolism
Source: Nature. 2022 Aug 3;608(7922):421–8. doi: 10.1038/s41586-022-05030-3 (PMC9365697; doi:10.1038/s41586-022-05030-3)
Supplement: Supplementary file 5 — Source Data Fig. 2 [file 41586_2022_5030_MOESM5_ESM.xlsx]

## Sheet: Fig.2a
CRC-BAT
UCP1			COX4			CD31
30°C	4°C		30°C	4°C		30 °C	4 °C
2.42976	73.4003		0.753722	73.7		5.7	18.9
2.13885	73.5871		1.37191	68.8		5.8	18.1
2.78266	66.6383		1.38678	61.9		10.1	14.6
1.95125	34.1192		1.12149	59.6		8.4	22.9
1.88348	46.3349		1.38017	53		8.3	21.3
1.53885	69.2243		0.580994	44.3		6.8	21.8
1.53637	67.1028		0.961988	35.7		6.9	18.1
1.68596	65.9772		0.75207	64.9		5.7	15.3
2.01323	73.2036		0.693392	62.7		7.9	16.4
1.67769	73.6598		0.434713	66.3		7.1	17.5
Unpaired t test
P value	<0.0001		P value	<0.0001		P value	<0.0001
P value summary	****		P value summary	****		P value summary	****
Significantly different (P < 0.05)?	Yes		Significantly different (P < 0.05)?	Yes		Significantly different (P < 0.05)?	Yes
One- or two-tailed P value?	Two-tailed		One- or two-tailed P value?	Two-tailed		One- or two-tailed P value?	Two-tailed

## Sheet: Fig.2b
CRC
SUV-BW
BAT			Tumor
30 °C	4 °C		30 °C	4 °C
1.2	2.5		3.7	1.8
1	2.2		3.3	2.4
1.1	1.8		2.8	1.7
1.3	2.3		3	2.3
Unpaired t test			Unpaired t test
P value	0.0006		P value	0.0047
P value summary	***		P value summary	**
Significantly different (P < 0.05)?	Yes		Significantly different (P < 0.05)?	Yes
One- or two-tailed P value?	Two-tailed		One- or two-tailed P value?	Two-tailed

## Sheet: Fig.2c
MMTV-PyMT
SUV-BW
BAT			Tumor
30 °C	4 °C		30 °C	4 °C
0.75711	1.2		2.9	1.4
0.69484	0.88654		2.3	1.7
0.49358	0.9622		2.4	1.6
Unpaired t test			Unpaired t test
P value	0.0408		P value	0.0093
P value summary	*		P value summary	**
Significantly different (P < 0.05)?	Yes		Significantly different (P < 0.05)?	Yes
One- or two-tailed P value?	Two-tailed		One- or two-tailed P value?	Two-tailed
t, df	t=2.979, df=4		t, df	t=4.704, df=4

## Sheet: Fig.2d
ApcMin/+
SUV-BW
BAT			Tumor
30 °C	4 °C		30 °C	4 °C
2.6	17.3		13.6	1.3
5.3	9.3		7.5	3.3
4.3	13.9		7.7	2.2
Unpaired t test			Unpaired t test
P value	0.018257		P value	0.024428
P value summary	*		P value summary	*
Significantly different (P < 0.05)?	Yes		Significantly different (P < 0.05)?	Yes
One- or two-tailed P value?	Two-tailed		One- or two-tailed P value?	Two-tailed

## Sheet: Fig.2e
Fast glucose
CRC
30°C	4°C
106.6	97.5
112	90.3
115.6	74
117.4	102.9
115.6	97.5
113.5	74
Unpaired t test
P value	0.0012
P value summary	**
Significantly different (P < 0.05)?	Yes
One- or two-tailed P value?	Two-tailed
t, df	t=4.492, df=10

## Sheet: Fig.2f
CRC
ITT
30°C						4°C
0	15	30	60	120		0	15	30	60	120
100	90.1408	70.4225	70.4225	60.5634		100	59.1837	42.8571	38.7755	53.0612
100	91.4286	78.5714	78.5714	62.8571		100	56.8627	47.0588	31.3725	54.902
100	65.625	48.4375	51.5625	57.8125		100	73.4375	34.375	9.375	23.4375
100	70	56.6667	56.6667	65		100	68.1159	26.087	7.24638	14.4928
100	67.1875	43.75	32.8125	50		100	55.9524	25	1.19048	14.2857
100	65.6716	44.7761	34.3284	43.2836		100	56.8182	21.5909	1.13636	17.0455
Unpaired t test	30min	60min	120min
P value	0.0075	0.003	0.0101
P value summary	**	**	*
Significantly different (P < 0.05)?	Yes	Yes	Yes
One- or two-tailed P value?	Two-tailed	Two-tailed	Two-tailed
t, df	t=3.340, df=10	t=3.898, df=10	t=3.161, df=10
GTT
30°C						4°C
0	15	30	60	120		0	15	30	60	120
100	141.772	106.329	87.3418	70.8861		100	133.75	87.5	76.25	71.25
100	153.012	107.229	92.7711	68.6747		100	120.238	76.1905	75	67.8571
100	147.541	137.705	116.393	85.2459		100	133.766	115.584	75.3247	64.9351
100	165.079	142.857	122.222	85.7143		100	129.487	111.538	83.3333	60.2564
100	137.705	111.475	88.5246	78.6885		100	121.739	97.8261	84.7826	71.7391
100	145.161	111.29	85.4839	67.7419		100	111.458	94.7917	83.3333	72.9167
Unpaired t test	15min	30min	60min
P value	0.0014	0.0327	0.0193
P value summary	**	*	*
Significantly different (P < 0.05)?	Yes	Yes	Yes
One- or two-tailed P value?	Two-tailed	Two-tailed	Two-tailed
t, df	t=4.351, df=10	t=2.477, df=10	t=2.785, df=10
