# Supplementary material for: Brown-fat-mediated tumour suppression by cold-altered global metabolism
Source: Nature. 2022 Aug 3;608(7922):421–8. doi: 10.1038/s41586-022-05030-3 (PMC9365697; doi:10.1038/s41586-022-05030-3)
Supplement: Supplementary file 6 — Source Data Fig. 3 [file 41586_2022_5030_MOESM6_ESM.xlsx]

## Sheet: Fig.3a
Fasting glucose
CRC
30°C_Sham	4°C_Sham	30°C_iBAT removal	4°C_iBAT removal
86.4768	72.064	95.4848	97.2864
109.898	66.6592	90.08	95.4848
117.104	68.4608	99.088	97.2864
90.08	77.4688	95.4848	97.2864
102.691	63.056	100.89	100.89
97.2864	63.056	91.8816	99.088
117.104	73.8656	97.2864	90.08
120.707	68.4608	104.493	97.2864
Ordinary one-way ANOVA
Tukey's multiple comparisons test	Mean Diff.	95.00% CI of diff.	Below threshold?	Summary	Adjusted P Value
30°C_Sham vs. 4°C_Sham	36.03	25.71 to 46.35	Yes	****	<0.0001
30°C_Sham vs. 30°C_iBAT removal	8.332	-1.985 to 18.65	No	ns	0.1466
30°C_Sham vs. 4°C_iBAT removal	8.332	-1.985 to 18.65	No	ns	0.1466
4°C_Sham vs. 30°C_iBAT removal	-27.7	-38.02 to -17.38	Yes	****	<0.0001
4°C_Sham vs. 4°C_iBAT removal	-27.7	-38.02 to -17.38	Yes	****	<0.0001
30°C_iBAT removal vs. 4°C_iBAT removal	0	-10.32 to 10.32	No	ns	>0.9999

## Sheet: Fig.3b
Caliper measurements of CRC (mm) were done throughout the experiments, then calculating the tumor volume (mm3) with the formula on the main text, followed by conversion of tumor volume cm3).
P-value of 30°C vs 4°C analyzed by a one-way ANOVA followed by Tukey's multiple comparisons test with tumor volume on Day 19
CRC
Day	30°C_Sham											4°C_Sham											30°C_iBAT removal											4°C_iBAT removal
0	0	0	0	0	0	0	0	0	0	0	0	0	0	0	0	0	0	0	0	0	0		0	0	0	0	0	0	0	0	0	0	0	0	0	0	0	0	0	0	0	0	0
6	131	94.4	112.3	113.3	175.1	178.4	112.3	91	168.3	191.1	136.72	14	49.9	41.6	28.3	37.4	10.4	18.7	78	131	71.5	48.08	149.4	58.2	78	131	191.1	153.8	84.5	65	181.2	203.8	129.6	112.3	14	65	84.5	178.4	178.4	78	203.8	84.5	131	112.99
11	379.1	400.1	269.6	379.1	546	492.8	249.4	420.8	290.5	630.6	405.8	168.5	159.1	203.8	78	131	65	71.5	186	299.5	65	142.74	359.4	421.2	177.8	263.3	332.8	421.2	505.4	129	365.4	463.3	343.88	391.7	221.7	520	149.8	266.2	375.7	197.7	572	203.8	299.5	319.81
15	654.9	394.5	598	659.3	1142.4	913.5	676	811	928.4	1374.2	815.22	234	316.2	254.8	168.5	572	191.1	203.8	277.9	248.6	492.8	295.97	476	572	332.8	624	572	546	624	375.7	516.2	603.2	524.19	692.1	229.3	636.4	216.6	379.1	849.4	413.3	755	280.3	463.3	491.48
19	995.9	624	936	1528.8	1930.5	1640	894	1010.9	849.4	1872	1228.15	234	492.8	463.3	205.9	650	321.8	266.2	375.7	469.3	973.4	445.24	1421.6	943.8	692.1	1123.2	723.58	894	1180.1	450.8	860	1300	958.918	1186.38	520	1326.78	755.04	598	1421.55	546	1274.26	603.2	894.01	912.522
	Tukey's multiple comparisons test	Mean Diff.	95.00% CI of diff.	Significant?	Summary	Adjusted P Value
	30°C_iBAT(+) vs. 30°C_iBAT(-)	269.2	127.1 to 411.4	Yes	****	<0.0001
	30°C_iBAT(+) vs. 4°C_iBAT(+)	783	640.8 to 925.1	Yes	****	<0.0001
	30°C_iBAT(+) vs. 4°C_iBAT(-)	315.6	173.5 to 457.8	Yes	****	<0.0001
	30°C_iBAT(-) vs. 4°C_iBAT(+)	513.7	371.6 to 655.8	Yes	****	<0.0001
	30°C_iBAT(-) vs. 4°C_iBAT(-)	46.4	-95.72 to 188.5	No	ns	0.8155
	4°C_iBAT(+) vs. 4°C_iBAT(-)	-467.3	-609.4 to -325.2	Yes	****	<0.0001

## Sheet: Fig.3c
P-value of 30°C vs 4°C analyzed by Unpaired t test with tumor volume on Day 32
	30 °C						4 °C
0	0.0625	0.032	0.075	0.004	0.04	0.032	0.032	0.0135	0.004	0.004	0.108	0.032
6	0.075	0.018	0.04	0.04	0.075	0.006	0.04	0.006	0.006	0.032	0.0135	0.075
12	0.0875	0.04	0.075	0.04	0.075	0.075	0.04	0.04	0.032	0.04	0.0625	0.075
16	0.0875	0.0625	0.0625	0.032	0.0135	0.075	0.0875	0.04	0.0625	0.032	0.0135	0.018
20	0.0875	0.0135	0.0875	0.04	0.018	0.075	0.075	0.04	0.032	0.04	0.032	0.032
24	0.032	0.144	0.075	0.075	0.0625	0.0875	0.075	0.075	0.075	0.0625	0.0625	0.0875
28	0.0625	0.108	0.075	0.162	0.108	0.126	0.0625	0.126	0.0875	0.075	0.0875	0.126
32	0.0875	0.0625	0.245	0.075	0.245	0.32	0.196	0.126	0.32	0.108	0.144	0.0875
Unpaired t test
P value	0.8787
P value summary	ns
Significantly different (P < 0.05)?	No
One- or two-tailed P value?	Two-tailed
t, df	t=0.1566, df=10

## Sheet: Fig.3d
PET-CT in MMTV-PyMT BAT removal
SUV-BW
30 °C	4 °C
2	2.3
2	1.8
2.7	1.7
2	2
2.8	2.7
3.2	3.7
Unpaired t test
P value	0.8272
P value summary	ns
Significantly different (P < 0.05)?	No
One- or two-tailed P value?	Two-tailed
t, df	t=0.2241, df=10

## Sheet: Fig.3f
CD31 (x 104 µm2)			CA9 (x 104 µm2)			Ki67			Cl-Csp3
30 °C	4 °C		30 °C	4 °C		30 °C	4 °C		30 °C	4 °C
1.58408	1.67582		7.46362	7.12127		10.2941	8		12.7273	10.3448
1.78079	1.76944		7.20733	7.29339		8.77193	7.57576		10.9091	15.9091
2.0002	1.85645		8.17575	7.57995		16.8831	20.4546		11.7188	18.1818
1.66541	1.96426		7.67263	7.25746		11.1111	23.0769		17.4603	14.0845
1.6692	1.99831		6.76379	7.69438		8.21918	12.0482		14.0351	13.4921
1.76282	1.47816		7.62912	8.41596		20.6897	13.7931		18.1818	8.95522
Unpaired t test			Unpaired t test			Unpaired t test			Unpaired t test
P value	0.6473		P value	0.7891		P value	0.6615		P value	0.724
P value summary	ns		P value summary	ns		P value summary	ns		P value summary	ns
Significantly different (P < 0.05)?	No		Significantly different (P < 0.05)?	No		Significantly different (P < 0.05)?	No		Significantly different (P < 0.05)?	No
One- or two-tailed P value?	Two-tailed		One- or two-tailed P value?	Two-tailed		One- or two-tailed P value?	Two-tailed		One- or two-tailed P value?	Two-tailed
t, df	t=0.4716, df=10		t, df	t=0.2748, df=10		t, df	t=0.4511, df=10		t, df	t=0.3633, df=10
