# Supplementary material for: Brown-fat-mediated tumour suppression by cold-altered global metabolism
Source: Nature. 2022 Aug 3;608(7922):421–8. doi: 10.1038/s41586-022-05030-3 (PMC9365697; doi:10.1038/s41586-022-05030-3)
Supplement: Supplementary file 7 — Source Data Fig. 4 [file 41586_2022_5030_MOESM7_ESM.xlsx]

## Sheet: Fig.4d
CRC
Glut1			Glut4			Glut7			Pgam2			Gck			Bpgm
30 °C	4 °C		30 °C	4 °C		30 °C	4 °C		30 °C	4 °C		30 °C	4 °C		30 °C	4 °C
1.41424	0.386349		1.9887	0.3212		1.2476	0.444		1.3012	0.1587		1.7758	0.547		0.776213	0.786074
1.11057	1.02487		0.7673	0.9023		1.032	0.5863		0.3772	0.2889		0.9391	0.7245		0.511487	0.508535
1.28061	0.557082		0.927	0.7176		0.7817	0.6281		1.0084	0.3095		1.2403	0.3199		0.730343	0.549976
0.771715	0.203551		0.6601	0.2806		1.1474	0.3968		0.979	0.1068		1.3057	0.1181		1.14076	1.06651
0.964008	0.145625		1.3184	0.1248		1.4841	0.7314		1.0318	0.6049		1.521	0.7501		1.88804	0.813868
0.668309	0.498439		0.8123	0.052		0.5835	0.2858		0.5	0.3331		1.4206	0.3137		0.791229	0.755567
Unpaired t test			Unpaired t test			Unpaired t test			Unpaired t test			Unpaired t test			Unpaired t test
P value	0.009		P value	0.0203		P value	0.0049		P value	0.0055		P value	0.0002		P value	0.3217
P value summary	**		P value summary	*		P value summary	**		P value summary	**		P value summary	***		P value summary	ns
Significantly different (P < 0.05)?	Yes		Significantly different (P < 0.05)?	Yes		Significantly different (P < 0.05)?	Yes		Significantly different (P < 0.05)?	Yes		Significantly different (P < 0.05)?	Yes		Significantly different (P < 0.05)?	No
One- or two-tailed P value?	Two-tailed		One- or two-tailed P value?	Two-tailed		One- or two-tailed P value?	Two-tailed		One- or two-tailed P value?	Two-tailed		One- or two-tailed P value?	Two-tailed		One- or two-tailed P value?	Two-tailed
t, df	t=3.233, df=10		t, df	t=2.756, df=10		t, df	t=3.592, df=10		t, df	t=3.523, df=10		t, df	t=5.856, df=10		t, df	t=1.043, df=10
BAT
Glut1			Glut4			Glut7			Pgam2			Gck			Bpgm
30 °C	4 °C		30 °C	4 °C		30 °C	4 °C		30 °C	4 °C		30 °C	4 °C		30 °C	4 °C
1.0569	1.5476		0.6853	1.4975		0.70747	2.35916		0.877092	6.26325		0.956946	0.849377		0.752347	0.612472
0.5996	1.648		0.9648	2.0646		0.79209	3.69575		1.13191	7.04391		0.688861	2.48709		0.873952	1.26931
1.0785	3.8892		1.5484	1.1493		0.721604	3.28244		0.870691	9.53146		0.609886	2.873		0.711991	1.64115
1.1234	2.1816		0.5031	2.6405		0.925308	0.94596		1.05938	1.52849		1.97305	0.662247		1.02604	0.961552
1.1112	2.0691		1.2568	2.0381		1.58746	2.22077		1.0819	2.78102		1.12724	2.03513		1.46433	0.747422
1.172	1.4392		1.5449	2.4667		1.68356	1.41894		1.00935	1.99621		1.11835	1.14927		1.42172	0.695278
Unpaired t test			Unpaired t test			Unpaired t test			Unpaired t test			Unpaired t test			Unpaired t test
P value	0.016		P value	0.0123		P value	0.023		P value	0.0153		P value	0.1897		P value	0.8036
P value summary	*		P value summary	*		P value summary	*		P value summary	*		P value summary	ns		P value summary	ns
Significantly different (P < 0.05)?	Yes		Significantly different (P < 0.05)?	Yes		Significantly different (P < 0.05)?	Yes		Significantly different (P < 0.05)?	Yes		Significantly different (P < 0.05)?	No		Significantly different (P < 0.05)?	No
One- or two-tailed P value?	Two-tailed		One- or two-tailed P value?	Two-tailed		One- or two-tailed P value?	Two-tailed		One- or two-tailed P value?	Two-tailed		One- or two-tailed P value?	Two-tailed		One- or two-tailed P value?	Two-tailed
t, df	t=2.895, df=10		t, df	t=3.045, df=10		t, df	t=2.682, df=10		t, df	t=2.919, df=10		t, df	t=1.407, df=10		t, df	t=0.2554, df=10

## Sheet: Fig.4f
CRC
PI3K			Phospho-PI3K			AKT			Phospho-AKT			mTOR			Phospho-mTOR
30°C	4°C		30°C	4°C		30°C	4°C		30°C	4°C		30°C	4°C		30°C	4°C
1	0.792913		1	0.981789		1	0.845868		1	0.730241		1	1.19345		1	0.609028
0.804231	0.810234		1.55329	0.663808		0.971532	0.673097		0.901692	0.644439		1.31814	1.48277		0.657645	0.514492
0.756925	1.31048		1.20945	0.982223		0.769035	0.770499		0.695231	0.579687		1.48569	2.04527		1.04223	0.505001
0.870316	0.971282		1.61353	0.772419		0.790318	0.952435		1.05985	0.586698		1.04249	1.52983		0.937521	0.73611
Unpaired t test			Unpaired t test			Unpaired t test			Unpaired t test			Unpaired t test			Unpaired t test
P value	0.4204		P value	0.0244		P value	0.4236		P value	0.0186		P value	0.1477		P value	0.0205
P value summary	ns		P value summary	*		P value summary	ns		P value summary	*		P value summary	ns		P value summary	*
Significantly different (P < 0.05)?	No		Significantly different (P < 0.05)?	Yes		Significantly different (P < 0.05)?	No		Significantly different (P < 0.05)?	Yes		Significantly different (P < 0.05)?	No		Significantly different (P < 0.05)?	Yes
One- or two-tailed P value?	Two-tailed		One- or two-tailed P value?	Two-tailed		One- or two-tailed P value?	Two-tailed		One- or two-tailed P value?	Two-tailed		One- or two-tailed P value?	Two-tailed		One- or two-tailed P value?	Two-tailed
