# Supplementary material for: Brown-fat-mediated tumour suppression by cold-altered global metabolism
Source: Nature. 2022 Aug 3;608(7922):421–8. doi: 10.1038/s41586-022-05030-3 (PMC9365697; doi:10.1038/s41586-022-05030-3)
Supplement: Supplementary file 8 — Source Data Fig. 5 [file 41586_2022_5030_MOESM8_ESM.xlsx]

## Sheet: Fig.5a
	30 °C-Vehicle					4 °C-Vehicle
0	0	0	0	0	0	0	0	0	0	0
1	0.04	0.0225	0.03125	0.03125	0.25	0.04	0.018	0.029	0.032	0.0235
3	0.04	0.036	0.04	0.05	0.506	0.0625	0.032	0.04725	0.032	0.039625
5	0.075	0.0625	0.06875	0.075	0.065625	0.0625	0.075	0.0625	0.048	0.0625
7	0.126	0.1715	0.14875	0.14875	0.160125	0.126	0.1715	0.14875	0.126	0.160125
9	0.32	0.32	0.32	0.288	0.364	0.288	0.245	0.2665	0.196	0.25575
11	0.352	0.32	0.336	0.336	0.364	0.288	0.38475	0.324	0.2205	0.37575
13	0.486	0.6	0.543	0.55	0.5715	0.289	0.405	0.3465	0.288	0.37575
15	0.6	0.55	0.6	0.726	0.55	0.3	0.32	0.288	0.29475	0.32
17	0.7	0.6	0.804	0.65	0.702	0.32	0.2695	0.29475	0.291	0.282125
19	0.6769	0.6	0.75375	0.63845	0.676875	0.288	0.294	0.291	0.32	0.2925
21	0.72	0.6	0.84	0.66	0.72	0.32	0.384	0.352	0.364	0.384
P-value of 30°C vs 4°C analysed by Unpaired t test with tumor voulme on Day 21
Unpaired t test
P value	0.0002
P value summary	***
Significantly different (P < 0.05)?	Yes
One- or two-tailed P value?	Two-tailed
t, df	t=3.887, df=94
	30 °C-15% glucose					4 °C-15% glucose
0	0	0	0	0	0	0	0	0	0	0
1	0.0225	0.04	0.032	0.03125	0.036	0.04	0.0225	0.018	0.03125	0.02025
3	0.04	0.0625	0.04	0.05125	0.05125	0.0625	0.04	0.04	0.05125	0.04
5	0.075	0.125	0.1	0.1	0.1125	0.108	0.0625	0.126	0.08525	0.09425
7	0.126	0.245	0.1715	0.1855	0.20825	0.18	0.18	0.126	0.18	0.153
9	0.2205	0.294	0.162	0.25725	0.228	0.2205	0.288	0.162	0.25425	0.225
11	0.384	0.2205	0.288	0.30225	0.25425	0.416	0.288	0.32	0.352	0.304
13	0.75	0.5	0.3645	0.625	0.43225	0.6	0.405	0.32	0.5025	0.3625
15	0.5265	0.6	0.847	0.56325	0.7235	0.55	0.7865	0.936	0.66825	0.86125
17	0.645	0.7235	1.08	0.936	0.7865	0.6	0.645	1.08	0.6875	0.936
19	1.183	1.152	0.75	1.1675	0.951	0.7865	0.7	1.2675	0.936	1.08
21	1.568	1.08	1.352	1.324	1.183	1.47	1.352	1.6875	1.275	1.51975
Unpaired t test
P value	0.1824
P value summary	ns
Significantly different (P < 0.05)?	No
One- or two-tailed P value?	Two-tailed
t, df	t=1.460, df=8

## Sheet: Fig.5b
BAT-SUV-BW
30 °C	4 °C	30 °C+HG	4 °C+HG
1.5	2.9	1.4	3.6
1.6	3.8	1.2	3.2
1.1	3.2	1.5	2.8
Table Analyzed	IBAT		Table Analyzed	IBAT		Table Analyzed	IBAT		Table Analyzed	IBAT
Column B	4 °C		Column C	30 °C+HG		Column D	4 °C+HG		Column D	4 °C+HG
vs.	vs.		vs.	vs.		vs.	vs.		vs.	vs.
Column A	30 °C		Column A	30 °C		Column C	30 °C+HG		Column B	4 °C
Tukey's multiple comparisons test	Mean Diff.	95.00% CI of diff.	Significant?	Summary	Adjusted P Value
30 °C vs. 4 °C	-1.9	-2.790 to -1.010	Yes	***	0.0006	A-B
30 °C vs. 30 °C+HG	0.03333	-0.8566 to 0.9232	No	ns	0.9993	A-C
30 °C vs. 4 °C+HG	-1.8	-2.690 to -0.9101	Yes	***	0.0009	A-D
4 °C vs. 30 °C+HG	1.933	1.043 to 2.823	Yes	***	0.0005	B-C
4 °C vs. 4 °C+HG	0.1	-0.7899 to 0.9899	No	ns	0.9829	B-D
30 °C+HG vs. 4 °C+HG	-1.833	-2.723 to -0.9434	Yes	***	0.0008	C-D
TUMOR-SUV-BW
30 °C	4 °C	30 °C+HG	4 °C+HG
2.5	1.3	2.9	3.9
2.2	1.5	3.6	3.5
2.4	0.8	3.8	3.2
Tukey's multiple comparisons test	Mean Diff.	95.00% CI of diff.	Significant?	Summary	Adjusted P Value
30 °C vs. 4 °C	1.167	0.2422 to 2.091	Yes	*	0.0158	A-B
30 °C vs. 30 °C+HG	-1.067	-1.991 to -0.1422	Yes	*	0.0252	A-C
30 °C vs. 4 °C+HG	-1.167	-2.091 to -0.2422	Yes	*	0.0158	A-D
4 °C vs. 30 °C+HG	-2.233	-3.158 to -1.309	Yes	***	0.0003	B-C
4 °C vs. 4 °C+HG	-2.333	-3.258 to -1.409	Yes	***	0.0002	B-D
30 °C+HG vs. 4 °C+HG	-0.1	-1.024 to 0.8244	No	ns	0.9847	C-D

## Sheet: Fig.5d
	30 °C - WT						4 °C - WT
0	0	0	0	0	0	0	0	0	0	0	0	0
3	0.184	0.196	0.162	0.147	0.1715	0.1796	0.1742	0.2016	0.1389	0.104	0.1478	0.1715
7	0.3528	0.3612	0.3444	0.3406	0.3484	0.3564	0.3484	0.3612	0.3328	0.3175	0.3328	0.3484
10	0.612	0.6296	0.6	0.588	0.6063	0.6179	0.6296	0.6869	0.5415	0.4752	0.5762	0.6179
13	1.026	1.062	0.9576	0.9075	0.9747	1.098	0.65	0.703	0.5743	0.5	0.5866	0.637
16	1.7287	1.8483	1.63	1.5235	1.658	1.73	0.7392	0.7797	0.6741	0.612	0.6998	0.726
							P-value of 30°C vs 4°C in WT groups analyzed by Unpaired t test with tumor volume on Day 16
								Unpaired t test
								P value	<0.0001
								P value summary	****
								Significantly different (P < 0.05)?	Yes
								One- or two-tailed P value?	Two-tailed
								t, df	t=19.34, df=10
	30 °C - Ucp1-/-						4 °C - Ucp1-/-
0	0.09	0.094	0.081	0.075	0.0842	0.087	0.131	0.162	0.0842	0.04	0.094	0.126
3	0.1587	0.1849	0.1177	0.081	0.13	0.153	0.144	0.1524	0.128	0.108	0.131	0.144
7	0.256	0.288	0.2142	0.1742	0.225	0.256	0.288	0.3847	0.1849	0.108	0.1849	0.2668
10	0.562	0.6296	0.4807	0.405	0.5	0.55	0.586	0.6489	0.5	0.405	0.5189	0.5762
13	0.7865	0.8299	0.73	0.65	0.73	0.7865	0.8153	0.8596	0.7526	0.6615	0.7661	0.8073
16	1.165	1.2675	1.044	0.92	1.008	1.13	1.11	1.22	0.9674	0.8153	1.008	1.093
							P-value of 30°C vs 4°C in Ucp1-/- groups analyzed by Unpaired t test with tumor volume on Day 16
								Unpaired t test
								P value	0.4977
								P value summary	ns
								Significantly different (P < 0.05)?	No
								One- or two-tailed P value?	Two-tailed
								t, df	t=0.7036, df=10

## Sheet: Fig.5e
Ucp1-/-
BAT
30 °C	4 °C		Unpaired t test
1.1	1.9		P value	0.0705
1.3	1.7		P value summary	ns
1.5	1.5		Significantly different (P < 0.05)?	No
			One- or two-tailed P value?	Two-tailed
			t, df	t=2.449, df=4
Ucp1-/-
Tumor
30 °C	4 °C		Unpaired t test
2.6	1.8		P value	0.7415
2.4	2.8		P value summary	ns
2	2.8		Significantly different (P < 0.05)?	No
			One- or two-tailed P value?	Two-tailed
			t, df	t=0.3536, df=4
