# Supplementary material for: Brown-fat-mediated tumour suppression by cold-altered global metabolism
Source: Nature. 2022 Aug 3;608(7922):421–8. doi: 10.1038/s41586-022-05030-3 (PMC9365697; doi:10.1038/s41586-022-05030-3)
Supplement: Supplementary file 9 — Source Data Fig. 6 [file 41586_2022_5030_MOESM9_ESM.xlsx]

## Sheet: Fig.6e
A cancer patient
BAT
Warm	Mild cold		Unpaired t test
3.9	5.3		P value	<0.0001
4	5.2		P value summary	****
3.9	5.4		Significantly different (P < 0.05)?	Yes
			One- or two-tailed P value?	Two-tailed
			t, df	t=20.50, df=4

## Sheet: Fig.6f
A cancer patient
Tumor
Warm	Mild cold		Unpaired t test
1.9	1.7		P value	0.0031
2	1.6		P value summary	**
1.9	1.6		Significantly different (P < 0.05)?	Yes
			One- or two-tailed P value?	Two-tailed
			t, df	t=6.364, df=4
