# Supplementary material for: Brown-fat-mediated tumour suppression by cold-altered global metabolism
Source: Nature. 2022 Aug 3;608(7922):421–8. doi: 10.1038/s41586-022-05030-3 (PMC9365697; doi:10.1038/s41586-022-05030-3)
Supplement: Supplementary file 10 — Source Data Extended Data Fig. 1 [file 41586_2022_5030_MOESM10_ESM.xlsx]

## Sheet: ED Fig.1a
Caliper measurements of CRC (cm) were done throughout the experiments, then calculating the tumor volume with the formula on the main text.
P-value of 30°C vs 22°C analyzed by a Two-tailed unpaired t-test with tumor volume on Day 29
CRC
Day	30°C									22°C
0	0	0	0	0	0	0	0	0		0	0	0	0	0	0	0	0
7	0.134136	0.1332	0.37544	0.200688	0.12996	0.237141	0.2011	0.198		0.178746	0.1638	0.29645	0.209484	0.204732	0.138083	0.2115	0.1889
9	0.204732	0.3232	0.235224	0.300352	0.296227	0.3042	0.3112	0.258		0.3042	0.2597	0.298125	0.1	0.22295	0.151552	0.2958	0.2015
11	0.317608	0.3392	0.34656	0.44795	0.32	0.358228	0.4011	0.2998		0.322452	0.3415	0.3358	0.378176	0.402287	0.377316	0.4235	0.3815
13	0.314792	0.38234	0.356372	0.588132	0.4335	0.38234	0.4215	0.3312		0.337662	0.3711	0.334688	0.49602	0.471371	0.392512	0.5129	0.40221
15	0.409248	0.444338	0.44376	0.440422	0.40656	0.675	0.4811	0.4435		0.48002	0.400988	0.39645	0.40246	0.455938	0.4118	0.5221	0.423
17	0.451156	0.433944	0.7744	0.50336	0.746304	0.715	0.6212	0.5889		0.51285	0.400988	0.52512	0.50246	0.475938	0.52135	0.5812	0.4235
19	0.588248	0.68585	0.89383	0.779762	0.671058	0.75	0.7433	0.6811		0.583808	0.4232	0.6052	0.59987	0.55485	0.60812	0.6226	0.8232
21	0.790578	0.706319	0.9235	0.846683	1.07165	0.7	0.8432	0.7211		0.70125	0.637082	1.06542	0.769922	0.71258	0.90852	0.8852	0.6911
23	0.7986	0.81925	1.12413	1.05925	1.27802	0.92154	1.0321	0.9987		0.91254	1.03708	1.21552	0.969922	0.92545	1.10585	1.20358	1.0168
25	0.81115	0.755	1.21165	1.3215	1.27802	1.21154	1.1998	1.0215		1.05121	1.10216	1.32525	1.02525	1.02398	1.2092	1.2112	1.0211
27	1.02125	0.83525	1.35219	1.49252	1.32552	1.33358	1.4125	1.1598		1.25285	1.32516	1.44435	1.21565	1.33251	1.41826	1.512	1.398
29	1.11526	1.0258	1.42969	1.30989	1.51235	1.48104	1.5112	1.3427		1.32558	1.41125	1.59216	1.4112	1.44416	1.5098	1.5211	1.4238
				Unpaired t test
				P value	0.1327
				P value summary	ns
				Significantly different (P < 0.05)?	No
				One- or two-tailed P value?	Two-tailed
				t, df	t=1.597, df=14

## Sheet: ED Fig.1b
Caliper measurements of CRC (mm) were done throughout the experiments, then calculating the tumor volume (cm3) with the formula on the main text.
P-value of 30°C vs 4°C analysed by a one-way ANOVA followed by Tukey's multiple comparisons test with tumor volume on Day 21
TV (cm3)	30 °C						4 °C						Off-cold
0	0	0	0	0	0		0	0	0	0	0		0	0	0	0	0
4	0.106124	0.113256	0.139314	0.183203	0.199572		0.034112	0.03328	0.114038	0.102245	0.042432		0.0759283	0.0913203	0.0876408	0.0605176	0.104366
8	0.221982	0.215306	0.249931	0.183203	0.28665		0.051597	0.039443	0.086515	0.136216	0.0432666		0.159744	0.0993262	0.177932	0.11803	0.0793
11	0.388927	0.665404	0.762045	0.466536	0.779764		0.2574	0.03328	0.341228	0.391716	0.088583		0.1733	0.1404	0.371943	0.38178	0.249729
14	1.64819	1.243	0.954631	1.06808	1.42279		0.51495	0.054756	0.5861	0.777161	0.127196		0.856545	0.356915	0.639935	0.527521	0.95972
17	2.19858	2.06898	2.16396	1.65378	1.99518		0.694564	0.6096	1.64048	0.777082	0.123332		1.61417	1.2526	1.34748	1.18875	1.2666
21	2.47942	2.3713	2.2276	2.46272	2.3049		1.34527	0.304494	2.33663	0.81796	0.638642		2.23215	2.00074	2.08803	2.10126	1.70869
	Day 21
	2.47942	1.34527	2.23215
	2.3713	0.304494	2.00074
	2.2276	2.33663	2.08803
	2.46272	0.81796	2.10126
	2.3049	0.638642	1.70869
	Tukey's multiple comparisons test	Mean Diff.	95.00% CI of diff.	Below threshold?	Summary	Adjusted P Value
	30 °C vs. 4 °C	1.278	0.4738 to 2.082	Yes	**	0.003
	30 °C vs. Off-cold	0.342	-0.4622 to 1.146	No	ns	0.5122
	4 °C vs. Off-cold	-0.936	-1.740 to -0.1318	Yes	*	0.023

## Sheet: ED Fig.1d
G1			S			G2/M			Cell death
30°C	4°C		30°C	4°C		30°C	4°C		30°C	4°C
71.52	69.99		14.77	11.63		12.77	10.61		0.96	2.67
71	73.86		18	12.36		14.54	12.48		1.13	1.05
68.67	69.69		16.08	13.88		13.55	11.2		1.23	1.13
66.83	77.27		15.15	11.99		16.2	10.02		0.18	0.8
71.17	75.2		17.35	13.51		14.34	10.91		0.41	0.43
66.67	80.58		17.52	8.46		14.89	10.53		0.49	0.23
68.44	82.7		15.72	8.83		15.23	8.18		0.49	0.18
Unpaired t test			Unpaired t test			Unpaired t test			Unpaired t test
P value	0.0081		P value	0.0002		P value	<0.0001		P value	0.535
P value summary	**		P value summary	***		P value summary	****		P value summary	ns
Significantly different (P < 0.05)?	Yes		Significantly different (P < 0.05)?	Yes		Significantly different (P < 0.05)?	Yes		Significantly different (P < 0.05)?	No
One- or two-tailed P value?	Two-tailed		One- or two-tailed P value?	Two-tailed		One- or two-tailed P value?	Two-tailed		One- or two-tailed P value?	Two-tailed
t, df	t=3.167, df=12		t, df	t=5.195, df=12		t, df	t=6.076, df=12		t, df	t=0.6388, df=12

## Sheet: ED Fig.1e
Caliper measurements of Fibrosarcoma (cm) were done throughout the experiments, then calculating the tumor volume with the formula on the main text.
P-value of 30°C vs 4°C analyzed by a Two-tailed unpaired t-test with tumor volume on Day 27
Fibrosacroma
Day	30°C									4°C
0	0	0	0	0	0	0	0	0		0	0	0	0	0	0	0	0
7	0.0585827	0.0393354	0.025609	0.035776	0.0239866	0.03185	0.033124	0.0234		0.026117	0.0209882	0.033761	0.0314824	0.0170586	0.0183456	0.03185	0.0199888
9	0.1219	0.0803374	0.0797987	0.0234	0.037544	0.0627182	0.0815526	0.043706		0.0209524	0.0653806	0.0498248	0.0277477	0.0313227	0.0306108	0.0357178	0.0480766
11	0.160824	0.105391	0.210436	0.0420493	0.071604	0.0761597	0.140575	0.0568178		0.0232175	0.0420493	0.121236	0.0454542	0.0384415	0.075504	0.0634577	0.0960289
13	0.175527	0.28265	0.113256	0.21757	0.195533	0.119789	0.29682	0.160598		0.12854	0.0624962	0.05408	0.0616179	0.0907457	0.109554	0.0489507	0.0232175
15	0.475172	0.261306	0.281568	0.191693	0.250582	0.235639	0.159184	0.466536		0.212921	0.108537	0.131194	0.0669614	0.19417	0.102792	0.100787	0.0498248
17	0.604284	0.30506	0.275239	0.323723	0.339456	0.376139	0.175582	0.512428		0.106849	0.152053	0.330312	0.109551	0.2197	0.290963	0.117936	0.0490355
19	0.945818	0.452143	0.84474	0.624	0.290967	0.425075	0.391297	0.370627		0.210912	0.425137	0.148674	0.369966	0.148396	0.157614	0.369433	0.0922522
21	1.30812	0.525347	0.502151	0.6604	0.733899	0.854497	0.395102	0.469202		0.203082	0.250048	0.519199	0.398599	0.207084	0.4367	0.162533	0.111683
23	1.68349	0.527521	1.26717	0.884155	0.775237	0.67519	0.562279	0.860646		0.231042	0.449973	0.7852	0.479018	0.495924	0.33316	0.372436	0.186745
25	0.718609	1.41518	0.964647	1.20774	1.17245	1.85405	1.29842	0.991252		0.777936	0.491985	0.429312	0.498389	0.554959	0.473382	0.624982	0.269568
27	1.74322	1.04748	0.980928	1.22803	1.63765	1.97197	1.54185	1.25097		0.277108	0.970936	0.642171	0.295568	0.993073	0.507387	0.593124	0.665627
						Unpaired t test
						P value	0.0001
						P value summary	***
						Significantly different (P < 0.05)?	Yes
						One- or two-tailed P value?	Two-tailed
						t, df	t=5.162, df=14

## Sheet: ED Fig.1f
Caliper measurements of Breast cancer (cm) were done throughout the experiments, then calculating the tumor volume with the formula on the main text.
P-value of 30°C vs 4°C analyzed by a Two-tailed unpaired t-test with tumor volume on Day 21
Breast cancer
Day	30°C							4°C
0	0	0	0	0	0	0		0	0	0	0	0	0
11	0.17576	0.10809	0.085825	0.0614099	0.0807206	0.0730725		0.050544	0.00733824	0.0303264	0.0237838	0.0403603	0.0857709
13	0.294345	0.155432	0.25771	0.149916	0.147083	0.136851		0.0539157	0.039443	0.0476986	0.0803374	0.0832588	0.210912
15	0.289575	0.685208	0.398599	0.169238	0.19589	0.214644		0.059904	0.0410836	0.0623002	0.0857709	0.14192	0.254939
17	0.379722	0.6656	0.616679	0.353144	0.354819	0.15045		0.106964	0.167619	0.0191693	0.169169	0.290967	0.23187
19	0.678552	1.0159	1.03712	0.523517	0.492943	0.35685		0.238097	0.179558	0.102735	0.267667	0.469202	0.447549
21	1.20366	0.930617	1.69545	1.48543	0.81536	0.625933		0.338072	0.356096	0.0363823	0.396163	0.399174	0.605481
					Unpaired t test
					P value	0.0018
					P value summary	**
					Significantly different (P < 0.05)?	Yes
					One- or two-tailed P value?	Two-tailed
					t, df	t=4.196, df=10

## Sheet: ED Fig.1g
Caliper measurements of Melanoma (cm) were done throughout the experiments, then calculating the tumor volume with the formula on the main text.
P-value of 30°C vs 4°C analyzed by a Two-tailed unpaired t-test with tumor volume on Day 14
Melanoma
Day	30°C									4°C
0	0	0	0	0	0	0	0	0		0	0	0	0	0	0	0	0
8	0.0894629	0.0858	0.098734	0.0824023	0.0543629	0.0463284	0.0563763	0.100672		0.048074	0.0563763	0.0749112	0.058968	0.0515731	0.0427097	0.0453024	0.0799053
10	0.172737	0.244608	0.249704	0.297348	0.153937	0.162533	0.141692	0.313204		0.0825037	0.199927	0.211594	0.115299	0.0624962	0.082134	0.117202	0.128827
12	0.377844	0.51495	0.626872	0.776223	0.388109	0.444843	0.383304	0.832657		0.259511	0.38272	0.682227	0.372557	0.32989	0.286208	0.33535	0.123735
14	0.811486	1.44446	1.34565	1.60014	1.06435	1.06808	0.751023	1.60566		0.57702	1.02586	1.40621	0.702511	0.733824	0.648542	0.817708	0.237276
						Unpaired t test
						P value	0.0204
						P value summary	*
						Significantly different (P < 0.05)?	Yes
						One- or two-tailed P value?	Two-tailed
						t, df	t=2.613, df=14

## Sheet: ED Fig.1h
Caliper measurements of PDAC (cm) were done throughout the experiments, then calculating the tumor volume with the formula on the main text.
P-value of 30°C vs 4°C analyzed by a Two-tailed unpaired t-test with tumor volume on Day 31
PDAC
Day	30°C										4°C
0	0	0	0	0	0	0	0	0			0	0	0	0	0	0	0	0
11	0.1	0.096	0.095	0.089	0.088	0.088	0.098	0.099			0.09	0.08	0.085	0.0857	0.0843	0.0734	0.0947	0.0836
13	0.12	0.11	0.115	0.117	0.121	0.116	0.105	0.116			0.112	0.119	0.114	0.117	0.116	0.115	0.117	0.114
15	0.1375	0.196	0.15	0.197	0.144	0.132	0.203	0.143			0.125	0.13	0.126	0.127	0.1265	0.127	0.128	0.1274
17	0.3185	0.2205	0.25	0.2534	0.244	0.214	0.246	0.364			0.13	0.12	0.125	0.125	0.121	0.125	0.126	0.128
19	0.33	0.34	0.29	0.294	0.313	0.347	0.284	0.349			0.119	0.11	0.112	0.116	0.117	0.118	0.101	0.118
21	0.32	0.53	0.3	0.353	0.544	0.276	0.583	0.372			0.13	0.126	0.125	0.125	0.128	0.13	0.123	0.134
23	0.354	0.536	0.322	0.554	0.314	0.455	0.365	0.513			0.2165	0.192	0.192	0.2165	0.197	0.207	0.234	0.209
25	0.69	0.54	0.526	0.623	0.6295	0.426	0.515	0.425			0.047	0.1925	0.152	0.012	0.196	0.019	0.256	0.155
27	0.74	0.887	0.59	0.687	0.775	0.678	0.785	0.3943			0.144	0.075	0.196	0.075	0.173	0.1273	0.135	0.041
29	1.058	1.3175	1.139	1.2437	0.987	1.2438	0.986	1.0037			0.006	0.01	0.155	0.08	0.1086	0.1887	0.3887	0.3592
31	2.092	2.5	1.4975	1.9784	1.1674	1.8038	1.0764	2.268			0.194	0.416	0.006	0.075	0.374	0.074	0.374	0.084
	Table Analyzed	Data 2
	Column B	4 ℃
	vs.	vs.
	Column A	30 °C
	Unpaired t test
	P value	<0.0001
	P value summary	****
	Significantly different (P < 0.05)?	Yes
	One- or two-tailed P value?	Two-tailed
	t, df	t=8.392, df=14

## Sheet: ED Fig.1i
Caliper measurements of CRC (cm) were done throughout the experiments, then calculating the tumor volume with the formula on the main text.
P-value of 30°C vs 22°C analyzed by a Two-tailed unpaired t-test with tumor volume on Day 23
CRC
Day	Vehicle							CL
0	0	0	0	0	0	0		0	0	0	0	0	0
7	0.129	0.111	0.01	0.211	0.151	0.135		0.211	0.198	0.112	0.089	0.188	0.219
9	0.215	0.198	0.219	0.258	0.211	0.199		0.252	0.125	0.252	0.199	0.315	0.228
11	0.351	0.252	0.352	0.342	0.298	0.235		0.305	0.199	0.261	0.215	0.325	0.313
13	0.425	0.305	0.434	0.437	0.398	0.345		0.332	0.253	0.302	0.312	0.315	0.242
15	0.591	0.405	0.645	0.684	0.622	0.684		0.412	0.301	0.419	0.352	0.615	0.622
17	0.633	0.511	0.815	0.748	0.772	0.719		0.422	0.332	0.522	0.408	0.898	0.435
19	0.821	0.798	1.025	0.911	0.897	0.891		0.535	0.412	0.618	0.515	0.928	0.711
21	0.919	0.978	1.311	1.118	1.082	0.977		0.533	0.511	0.659	0.549	1.018	0.824
23	1.135	1.305	1.211	1.215	1.199	1.165		0.634	0.559	0.751	0.611	1.182	0.908
	Unpaired t test
	P value	0.0014
	P value summary	**
	Significantly different (P < 0.05)?	Yes
	One- or two-tailed P value?	Two-tailed
	t, df	t=4.352, df=10

## Sheet: ED Fig.1k
	CRC
	CA9			Ki67			Cl-Csp3
	30°C	4°C		30°C	4°C		30°C	4°C
	5.321	1.98		43.25	31.12		4.52	5.77
	4.198	2.32		50.32	26.87		7.11	6.78
	6.334	1.21		49.21	30.19		4.32	3.21
	7.08	0.97		42.15	27.78		3.11	7.11
	3.31	3.09		66.6	32.18		4.35	3.68
	5.741	2.42		62.3	22.77		5.7	6.185
	7.1	2.1		61.2	19.9		7.1	6.9
	6	1.9		49.8	21.2		4.2	7.4
	Unpaired t test
	P value	<0.0001		P value	<0.0001		P value	0.2947
	P value summary	****		P value summary	****		P value summary	ns
	Significantly different (P < 0.05)?	Yes		Significantly different (P < 0.05)?	Yes		Significantly different (P < 0.05)?	No
	One- or two-tailed P value?	Two-tailed		One- or two-tailed P value?	Two-tailed		One- or two-tailed P value?	Two-tailed
	t,df	t=6.888, df=14		t, df	t=7.329, df=14		t, df	t=1.089, df=14

## Sheet: ED Fig.1m
CRC
CD45			IBA1			FSP1
30°C	4°C		30°C	4°C		30 °C	4 °C
10376.9	9314.09		25439.8	21891.8		64	105
5676.06	5610.77		25532.3	17189.3		60	70
8918.22	5043.82		15430.6	14708.3		81	89
9175.25	3389.27		14819.9	20111.7		71	60
13656.3	2866.13		16212.5	10950.5		73	60
12042.2	2810.76		14245.5	9080.21
8471.94	3104.15		20019.1	17509.2
5084.32	4252.09		23010	14653.8
6840.53	3438.03		24024.1	30015
7335.57	4096.71		25887.7	25552.2
Unpaired t test			Unpaired t test			Unpaired t test
P value	0.0006		P value	0.3801		P value	0.4842
P value summary	***		P value summary	ns		P value summary	ns
Significantly different (P < 0.05)?	Yes		Significantly different (P < 0.05)?	No		Significantly different (P < 0.05)?	No
One- or two-tailed P value?	Two-tailed		One- or two-tailed P value?	Two-tailed		One- or two-tailed P value?	Two-tailed

[truncated: 2 more sheets: ED Fig.1o, ED Fig.1q]
