# Supplementary material for: Brown-fat-mediated tumour suppression by cold-altered global metabolism
Source: Nature. 2022 Aug 3;608(7922):421–8. doi: 10.1038/s41586-022-05030-3 (PMC9365697; doi:10.1038/s41586-022-05030-3)
Supplement: Supplementary file 11 — Source Data Extended Data Fig. 2 [file 41586_2022_5030_MOESM11_ESM.xlsx]

## Sheet: ED Fig.2b
Melanoma
CA9			Ki67			CD31			Cl-Csp3			CD45			IBA1			FSP1
30°C	4°C		30°C	4°C		30°C	4°C		30°C	4°C		30°C	4°C		30°C	4°C		30 °C	4 °C
289193	195438		86.92	36.41		28938.8	23584.3		0.9	2.68		2128.11	10.7439		3099.19	1776.87		16	16
284177	239742		91.07	29.44		23409.1	23538		0.67	1.13		1722.32	15.7026		1033.06	3843.82		20	9
273454	207981		76.89	42.82		33389.3	16648.8		0.58	0.54		2061.17	381.82		3811.59	1214.06		10	18
283423	214047		76.6	35.68		32040.5	27322.3		1.4	0.53		1129.76	263.638		2576.87	2058.69		22	29
285486	206242		84.2	37.47		45754.6	22489.3		0.75	0.67		1121.49	95.8682		1158.68	2059.51		6	19
294229	233707		78.85	31.83					0.19	0.74		156.199	264.464		1118.19	2825.63
275080	250218		77.94	23.88		Unpaired t test			0.18	0.37		236.365	114.877		4213.24	1021.49		Unpaired t test
294697	178714		82.74	26.55		P value	0.0397		0.35	0.32		504.135	153.72		2084.31	384.299		P value	0.4621
249220	252000		73.45	44.15		P value summary	*		0.32	0.24		153.72	153.72		784.301	2992.57		P value summary	ns
273730	287603		77.47	36.8		Significantly different (P < 0.05)?	Yes		0.35	0.27		211.571	211.571		211.571	153.72		Significantly different (P < 0.05)?	No
						One- or two-tailed P value?	Two-tailed											One- or two-tailed P value?	Two-tailed
Unpaired t test			Unpaired t test						Unpaired t test			Unpaired t test			Unpaired t test
P value	0.0001		P value	<0.0001					P value	0.4976		P value	0.0073		P value	0.7611
P value summary	***		P value summary	****					P value summary	ns		P value summary	**		P value summary	ns
Significantly different (P < 0.05)?	Yes		Significantly different (P < 0.05)?	Yes					Significantly different (P < 0.05)?	No		Significantly different (P < 0.05)?	Yes		Significantly different (P < 0.05)?	No
One- or two-tailed P value?	Two-tailed		One- or two-tailed P value?	Two-tailed					One- or two-tailed P value?	Two-tailed		One- or two-tailed P value?	Two-tailed		One- or two-tailed P value?	Two-tailed

## Sheet: ED Fig.2d
Mouse PDAC
CA9 (x 104 µm2)			Ki67			Cl-Csp3
30°C	4°C		30°C	4°C		30°C	4°C
41.3	19.9		50.1	27.4		7.1	7.9
42.5	19.2		51.6	31.5		8.2	8.1
40.9	18.6		52.7	35.7		6.9	9.2
39.8	20.8		55.4	32.1		7.3	8.5
41.2	21.8		56.1	29.8		7.5	7.9
42.3	19.2		49.6	30.7		7.2	8.3
39.9	18.3		58.5	28.5		7.7	7.6
38.7	19.2		55.3	39.1		6.5	8.2
Unpaired t test			Unpaired t test			Unpaired t test
P value	<0.0001		P value	<0.0001		P value	0.0026
P value summary	****		P value summary	****		P value summary	**
Significantly different (P < 0.05)?	Yes		Significantly different (P < 0.05)?	Yes		Significantly different (P < 0.05)?	Yes
One- or two-tailed P value?	Two-tailed		One- or two-tailed P value?	Two-tailed		One- or two-tailed P value?	Two-tailed
t, df	t=34.37, df=14		t, df	t=12.39, df=14		t, df	t=3.645, df=14

## Sheet: ED Fig.2e
Caliper measurements of Human PDAC (mm) were done throughout the experiments, then calculating the tumor volume with the formula on the main text.
P-value of 30°C vs 4°C analyzed by a Two-tailed unpaired t-test with tumor volume on Day 44
Human PDAC
Day	30°C									4°C
0	0	0	0	0	0	0	0	0		0	0	0	0	0	0	0	0
7	90.9792	18.72	52	39	41.6	6.24	49.92	46.8		41.6	6.24	14.04	6.24	14.04	14.04	18.72	14.04
14	77.416	34.944	49.997	48.074	78	65	112.32	33.28		41.6	22.3642	25.48	52.65	14.04	70.2	45.864	34.112
20	78	41.6	78	41.6	65	65	33.28	52		18.72	14.04	14.04	14.04	18.72	6.24	6.24	33.28
24	65	41.6	78	65	65	41.6	41.6	52		33.28	18.72	18.72	14.04	18.72	6.24	14.04	33.28
30	131.04	112.32	78	178.36	112.32	18.72	33.28	14.04		78	65	52.65	4.16	41.6	14.04	33.28	18.72
33	266.24	203.84	203.84	299.52	263.25	191.1	220.016	112.32		112.32	112.32	131.04	4.16	203.84	14.04	33.28	78
39	469.3	421.2	421.2	692.12	316.16	421.2	254.8	427.997		168.48	178.36	203.84	33.28	572	33.28	282.88	131.04
44	755.04	572	755.04	755.04	469.3	598	421.2	379.08		463.32	254.8	266.24	131.04	624	78	91	316.16
	Unpaired t test
	P value	0.0031
	P value summary	**
	Significantly different (P < 0.05)?	Yes
	One- or two-tailed P value?	Two-tailed
	t, df	t=3.570, df=14

## Sheet: ED Fig.2g
Human PDAC
CA9			Ki67			CD31			Cl-Csp3			CD45			IBA1			FSP1
30°C	4°C		30°C	4°C		30°C	4°C		30°C	4°C		30°C	4°C		30°C	4°C		30 °C	4 °C
121772	154948		24.3	18.8		7181.8	5265.3		3.79	1.42		13168.7	4352.09		4356.2	6382.7		47	57
161121	173599		36.9	15.8		7494.2	2508.3		2.7	1.54		6613.25	2361.17		4062	5349.6		56	21
118652	112773		35.7	17.3		8956.2	3433.1		3.5	2.38		16686	3245.47		2156.2	3869.4		29	57
159643	147556		26.9	11.2		7309.1	2225.6		0.57	0.9		9255.41	3209.93		2641.3	2269.4		27	24
173370	135922		31	14.1		4669.4	5232.2		1.19	1.72		7853.75	2133.89		3320.7	6361.2		45	63
193436	121043					6324	5110.7		5.38	1.52		7007.47	1302.49		2459.5	4862.8
250659	52088.7					9588.4	4537.2		1.8	4.38		9786.82	2060.34		3011.6	4728.1		Unpaired t test
242814	78377.2					4233.1	2283.5		1.31	0.93		5157.87	1838.85		3453.7	2728.9		P value	0.7427
140857	115504					9398.3	4481.8		3.34	1.76		9300.04	7488.46		7673.6	4643.8		P value summary	ns
116261	117088					6192.6	1480.2		0.93	1.46		12856.3	6646.31		7101.7	3399.2		Significantly different (P < 0.05)?	No
																		One- or two-tailed P value?	Two-tailed
Unpaired t test			Unpaired t test			Unpaired t test			Unpaired t test			Unpaired t test			Unpaired t test
P value	0.0241		P value	0.0005		P value	0.0002		P value	0.2786		P value	0.0001		P value	0.5669
P value summary	*		P value summary	***		P value summary	***		P value summary	ns		P value summary	***		P value summary	ns
Significantly different (P < 0.05)?	Yes		Significantly different (P < 0.05)?	Yes		Significantly different (P < 0.05)?	Yes		Significantly different (P < 0.05)?	No		Significantly different (P < 0.05)?	Yes		Significantly different (P < 0.05)?	No
One- or two-tailed P value?	Two-tailed		One- or two-tailed P value?	Two-tailed		One- or two-tailed P value?	Two-tailed		One- or two-tailed P value?	Two-tailed		One- or two-tailed P value?	Two-tailed		One- or two-tailed P value?	Two-tailed

## Sheet: ED Fig.2i
Breast cancer on MMTV-PyMT
CA9 (x 104 µm2)			Ki67			CD31 (x 104 µm2)			Cl-Csp3
30°C	4°C		30°C	4°C		30 °C	4 °C		30 °C	4 °C
8.17179	3.26573		48.6	8.3		7.08322	0.705836		9.6	6.2
11.02	6.39726		68.1	4.3		5.81569	1.60056		7.1	7.3
6.96889	3.04205		39.7	14.3		7.10807	0.765484		11.6	13.8
8.94722	4.68735		74.6	7.5		6.01452	0.631276		10.4	10.4
12.71	2.14236		73.1	7		6.71041	0.283329		11.9	6.8
8.69868	5.59201		50.8	6.4		8.47003	0.909634		6.7	10.4
Unpaired t test			Unpaired t test			Unpaired t test			Unpaired t test
P value	0.0007		P value	<0.0001		P value	<0.0001		P value	0.7944
P value summary	***		P value summary	****		P value summary	****		P value summary	ns
Significantly different (P < 0.05)?	Yes		Significantly different (P < 0.05)?	Yes		Significantly different (P < 0.05)?	Yes		Significantly different (P < 0.05)?	No
One- or two-tailed P value?	Two-tailed		One- or two-tailed P value?	Two-tailed		One- or two-tailed P value?	Two-tailed		One- or two-tailed P value?	Two-tailed

## Sheet: ED Fig.2k
ApcMin/+
CA9			Ki67			CD31			Cl-Csp3
30°C	4°C		30°C	4°C		30°C	4°C		30°C	4°C
9.2736	5.58327		56	18		6.8364	3.1937		8.138	8.0183
8.0283	5.7836		49	16		5.2736	2.8364		7.83467	7.9273
8.1927	5.0374		49	13		5.27846	2.7383		7.8329	7.5739
8.03765	5.3627		50	13		4.6936	2.4647		7.6838	7.3864
8.0485	4.8263		50	12		4.72734	2.0283		6.8438	7.16487
7.83976	4.0273		53	10		4.2836	1.8293		6.7894	5.2374
7.8624	4.1936		44	9		3.8465	1.836		5.9367	5.18937
7.36485	4.0366		42	9		4.0274	1.93074		6.284	6.0284
P value	<0.000001		P value	<0.000001		P value	1.3e-05		P value	0.494284
P value summary	***		P value summary	***		P value summary	***		P value summary	ns
Significantly different (P < 0.05)?	Yes		Significantly different (P < 0.05)?	Yes		Significantly different (P < 0.05)?	Yes		Significantly different (P < 0.05)?	no
One- or two-tailed P value?	Two-tailed		One- or two-tailed P value?	Two-tailed		One- or two-tailed P value?	Two-tailed		One- or two-tailed P value?	Two-tailed
