# Supplementary material for: Brown-fat-mediated tumour suppression by cold-altered global metabolism
Source: Nature. 2022 Aug 3;608(7922):421–8. doi: 10.1038/s41586-022-05030-3 (PMC9365697; doi:10.1038/s41586-022-05030-3)
Supplement: Supplementary file 12 — Source Data Extended Data Fig. 3 [file 41586_2022_5030_MOESM12_ESM.xlsx]

## Sheet: ED Fig.3a
Total liver			Tumor (g)
30 °C	4 °C		30 °C	4 °C
3.902	3.171		1.526	1.1395
3.104	3.286		2.277	2.08
4.124	3.018		1.988	0.9605
4.727	3.148		1.8745	1.018
2.0113	1.936		1.448	0.8
3.8174	2.238		1.466	1.19
3.556	1.922		1.288	0.744
2.973	1.595		1.895	0.538
Unpaired t test			Unpaired t test
P value	0.0211		P value	0.0058
P value summary	*		P value summary	**
Significantly different (P < 0.05)?	Yes		Significantly different (P < 0.05)?	Yes
One- or two-tailed P value?	Two-tailed		One- or two-tailed P value?	Two-tailed
t, df	t=2.598, df=14		t, df	t=3.254, df=14

## Sheet: ED Fig.3b
Total liver			Tumor
30 °C	4 °C		30 °C	4 °C
3.463	3.423		0.911	1.34
4.067	1.898		1.263	0.861
2.865	1.921		0.544	1.015
2.555	2.86		0.997	1.136
3.451	2.558		1.556	0.299
2.005	1.896		1.76	0.22
2.355	2.148		1.16	1.16
2.203	2.078		0.85	0.83
2.466	1.289		1.75	0.75
2.721	1.966		1.58	0.651
Unpaired t test			Unpaired t test
P value	0.0425		P value	0.0303
P value summary	*		P value summary	*
Significantly different (P < 0.05)?	Yes		Significantly different (P < 0.05)?	Yes
One- or two-tailed P value?	Two-tailed		One- or two-tailed P value?	Two-tailed
t, df	t=2.183, df=18		t, df	t=2.352, df=18

## Sheet: ED Fig.3d
Mouse CRC
CA9			Ki67			CD31			Cl-Csp3			CD45			IBA1			FSP1
30 °C	4 °C		30 °C	4 °C		30 °C	4 °C		30 °C	4 °C		30 °C	4 °C		30 °C	4 °C		30 °C	4 °C
273241	32920		52.1	19.8		5191.7	668.6		11.8	8.1		6346.31	1628.93		11872	18569.5		62	42
243703	29050.5		52.4	24.5		3660.3	549.6		22.8	11.6		4051.26	2559.52		10310	8832.27		51	64
284063	44513.4		65.4	30.6		4002.5	166.1		38.3	14.9		7428.96	1654.55		17577.8	17555.5		57	84
265683	57587.9		67	26.1		1518.2	1036.4		4.3	5.9		1843.81	1303.31		10228.1	11203.4		58	43
204538	83516.1		53.2	24.5		1858.7	686		8.2	2.8		7801.69	1938.85		12643	13680.2		53	35
218672	100089		59.8	20		2713.2	2022.3		16.5	4.3		3857.87	1370.25		5776.89	12177.7
285126	72944.1		52.9	12.7		3311.6	860.3		3.2	7.5		547.936	1773.56		4760.35	6804.99
275901	70298.7		52	16.1		4181	2862.8		4	8.4		1922.32	4083.49		11847.2	13753.8
262949	20200.9		58.7	34		3696.7	671.9		1.1	3.5		1923.98	878.516		6195.07	10929
242346	4752.91		59.7	25.6		4398.3	1846.3		2	3.5		6877.72	2433.89		13365.4	12324
Unpaired t test			Unpaired t test			Unpaired t test			Unpaired t test			Unpaired t test			Unpaired t test			Unpaired t test
P value	<0.0001		P value	<0.0001		P value	<0.0001		P value	0.3034		P value	0.0192		P value	0.2236		P value	0.7851
P value summary	****		P value summary	****		P value summary	****		P value summary	ns		P value summary	*		P value summary	ns		P value summary	ns
Significantly different (P < 0.05)?	Yes		Significantly different (P < 0.05)?	Yes		Significantly different (P < 0.05)?	Yes		Significantly different (P < 0.05)?	No		Significantly different (P < 0.05)?	Yes		Significantly different (P < 0.05)?	No		Significantly different (P < 0.05)?	No
One- or two-tailed P value?	Two-tailed		One- or two-tailed P value?	Two-tailed		One- or two-tailed P value?	Two-tailed		One- or two-tailed P value?	Two-tailed		One- or two-tailed P value?	Two-tailed		One- or two-tailed P value?	Two-tailed		One- or two-tailed P value?	Two-tailed

## Sheet: ED Fig.3f
HumanCRC
CA9			Ki67			CD31			Cl-Csp3			CD45			IBA1			FSP1
30 °C	4 °C		30 °C	4 °C		30 °C	4 °C		30 °C	4 °C		30 °C	4 °C		30 °C	4 °C		30 °C	4 °C
245240	177602		86.99	70.92		11338	3547.1		2.3	6.1		4148	3627.3		7143.83	7994.25		28	17
182993	122078		92.02	71.83		4962	5328.1		3.3	2.5		4685.1	2836.4		6433.09	5097.54		34	20
195188	129149		82.52	67.29		5609.9	4771.9		1.8	8.8		3373.6	3145.5		7304.17	4820.68		30	41
204708	218270		96.32	53.52		7197.5	3448.8		3.8	2.9		4539.7	1983.5		6343	2198.36		24	23
222203	138028		82.82	64.11		6143.8	2105.8		5.1	1.5		7299.2	3990.9		7297.55	6154.57		20	28
246073	179958					9336.4	3770.2					3976.9	3467.8		5615.73	4279.36
227957	193442					8076	6296.7					1906.6	1158.7		5144.66	4868.62
239098	175984					6543.8	5942.1					1300	1381.8		4368.61	4411.59
226679	210006					11029.8	6479.3					2771.9	3314.1		4985.16	5285.15
194507	152904					12354.5	2795.9					1901.7	984.3		5960.36	4643
Unpaired t test			Unpaired t test			Unpaired t test			Unpaired t test			Unpaired t test			Unpaired t test			Unpaired t test
P value	0.0012		P value	0.0007		P value	0.0009		P value	0.4758		P value	0.1462		P value	0.0713		P value	0.7804
P value summary	**		P value summary	***		P value summary	***		P value summary	ns		P value summary	ns		P value summary	ns		P value summary	ns
Significantly different (P < 0.05)?	Yes		Significantly different (P < 0.05)?	Yes		Significantly different (P < 0.05)?	Yes		Significantly different (P < 0.05)?	No		Significantly different (P < 0.05)?	No		Significantly different (P < 0.05)?	No		Significantly different (P < 0.05)?	No
One- or two-tailed P value?	Two-tailed		One- or two-tailed P value?	Two-tailed		One- or two-tailed P value?	Two-tailed		One- or two-tailed P value?	Two-tailed		One- or two-tailed P value?	Two-tailed		One- or two-tailed P value?	Two-tailed		One- or two-tailed P value?	Two-tailed

## Sheet: ED Fig.3g
Core-BT in sc model			Sub-BT in sc model
30 °C	4 °C		30 °C	4 °C
37.4	37.5		36.7	36
36.8	37.8		36.5	37.8
36.7	37.9		36.5	37.6
37.3	38.2		36	37.4
36	37.3		36.7	37.4
36.9	37		36	37.5
37.2	36.4		36.8	36
37.2	37.9		37.6	38
Unpaired t test			Unpaired t test
P value	0.0497		P value	0.0826
P value summary	*		P value summary	ns
Significantly different (P < 0.05)?	Yes		Significantly different (P < 0.05)?	No
One- or two-tailed P value?	Two-tailed		One- or two-tailed P value?	Two-tailed
t, df	t=2.148, df=14		t, df	t=1.870, df=14

## Sheet: ED Fig.3h
Intra tumor temperature
30 °C	4 °C
34.4	34
33.5	34.2
34	33.5
34.2	34.5
33.9	34
31	31
34.1	35.7
33.7	34
33.7	33.5
34.2	31.5
Unpaired t test
P value	0.883
P value summary	ns
Significantly different (P < 0.05)?	No
One- or two-tailed P value?	Two-tailed
t, df	t=0.1493, df=18

## Sheet: ED Fig.3i
Core BT			Subcutaneous BT
30 °C	4 °C		30 °C	4 °C
36.9	38.9		36.3	37.6
37.3	36.9		37.3	36
37.3	36.9		37.4	37.2
37.3	37.3		35.8	37.6
37.3	38		36.3	35.3
37.2	36.6		35.8	37
36.4	37.3		36.4	37.5
37.1	36.2		36.8	35.8
Unpaired t test			Unpaired t test
P value	0.6202		P value	0.5507
P value summary	ns		P value summary	ns
Significantly different (P < 0.05)?	No		Significantly different (P < 0.05)?	No
One- or two-tailed P value?	Two-tailed		One- or two-tailed P value?	Two-tailed
t, df	t=0.5067, df=14		t, df	t=0.6115, df=14
