# Supplementary material for: Brown-fat-mediated tumour suppression by cold-altered global metabolism
Source: Nature. 2022 Aug 3;608(7922):421–8. doi: 10.1038/s41586-022-05030-3 (PMC9365697; doi:10.1038/s41586-022-05030-3)
Supplement: Supplementary file 13 — Source Data Extended Data Fig. 4 [file 41586_2022_5030_MOESM13_ESM.xlsx]

## Sheet: ED Fig.4a
Tumor free WT
BAT
UCP1			COX4			CD31
30°C	4°C		30°C	4°C		30 °C	4 °C
7.13474	73.316		13.053	72.0144		14.67	12.05
3.14382	63.4259		2.77191	67.597		9.83	16.38
1.00744	66.5325		1.66612	62.1375		11.89	15.46
0.589259	68.3094		10.8381	62.1887		7.28	20.05
3.41076	69.6127		6.72234	59.316		15.13	16.14
2.26447	66.4706		7.07854	53.0845		5.84	13.49
0.324795	44.6027		7.07772	53.6011		8.9	20.24
0.276861	43.4093		0.0884301	23.4861		9.87	14.51
2.60745	71.321		2.87935	69.8978		12.75	12.75
4.52481	52.4763		3.04547	65.7185		10.81	18.07
Unpaired t test			Unpaired t test			Unpaired t test
P value	<0.0001		P value	<0.0001		P value	0.0009
P value summary	****		P value summary	****		P value summary	***
Significantly different (P < 0.05)?	Yes		Significantly different (P < 0.05)?	Yes		Significantly different (P < 0.05)?	Yes
One- or two-tailed P value?	Two-tailed		One- or two-tailed P value?	Two-tailed		One- or two-tailed P value?	Two-tailed

## Sheet: ED Fig.4b
MMTV-PyMT
BAT
UCP1 (x 104 µm2)			COX4 (x 104 µm2)			CD31 (x 104 µm2)
30°C	4°C		30°C	4°C		30 °C	4 °C
3.97705	10.7768		3.80166	11.8741		1.19108	2.77374
3.16125	9.45927		4.57667	12.8734		1.20739	2.7703
2.5861	8.10503		3.94442	12.1514		0.815806	2.25163
4.43391	9.7652		4.69088	13.11		0.876991	2.20268
3.96482	11.3356		3.5202	10.6626		0.889229	2.69216
4.14429	11.4172		4.8051	11.1643		1.28897	2.81453
3.72008	12.078		5.00905	13.314		1.12581	2.28426
4.16877	11.3805		3.88324	10.9644		0.954493	2.73295
Unpaired t test			Unpaired t test			Unpaired t test
P value	<0.0001		P value	<0.0001		P value	<0.0001
P value summary	****		P value summary	****		P value summary	****
Significantly different (P < 0.05)?	Yes		Significantly different (P < 0.05)?	Yes		Significantly different (P < 0.05)?	Yes
One- or two-tailed P value?	Two-tailed		One- or two-tailed P value?	Two-tailed		One- or two-tailed P value?	Two-tailed
t, df	t=13.16, df=14		t, df	t=18.82, df=14		t, df	t=13.35, df=14

## Sheet: ED Fig.4c
Apc Min/+
BAT
UCP1 (x 104 µm2)			COX4 (x 104 µm2)			CD31 (x 104 µm2)
30°C	4°C		30°C	4°C		30°C	4°C
5.0132	23.0384		7.2826	25.7363		1.92636	3.02783
4.2363	23.5373		8.2537	24.8756		1.2735	3.02735
3.4856	24.2045		6.9374	25.3846		1.2846	3.03746
4.2947	21.4632		7.3847	22.4637		1.3827	2.537
3.4957	19.8364		7.5732	21.3846		1.2836	2.4836
4.3947	18.2936		7.2846	20.2836		1.30273	3.3846
5.0383	18.0294		7.79474	18.3627		1.2735	3.62646
4.3758	17.8264		6.59237	18.3846		0.47386	4.2835
P value	<0.000001		P value	<0.000001		P value	2e-06
P value summary	***		P value summary	***		P value summary	***
Significantly different (P < 0.05)?	Yes		Significantly different (P < 0.05)?	Yes		Significantly different (P < 0.05)?	Yes
One- or two-tailed P value?	Two-tailed		One- or two-tailed P value?	Two-tailed		One- or two-tailed P value?	Two-tailed

## Sheet: ED Fig.4d
CRC
sWAT
UCP1			COX4			CD31
30 °C	4 °C		30 °C	4 °C		30 °C	4 °C
0	4864.5		0	7001.7		2.8	5.7
0	6788.5		0.8	7519		1.5	8.5
0.8	3538.9		1.7	2552.1		2.1	5.3
8.3	32983.6		0	21854.6		2.1	8.3
8.3	13705.8		0	762		1.9	14.2
1.7	18220.7		2.5	1881.8		0.8	11.6
2.5	20100.9		9.9	13310		3.5	9.6
3.3	8024.8		44.6	8393.4		1.1	7.8
20.7	14611.6		8.3	11057.9		1.8	5
9.9	8071.1		0	1682.65		1.4	7.3
Unpaired t test			Unpaired t test			Unpaired t test
P value	0.0002		P value	0.0018		P value	<0.0001
P value summary	***		P value summary	**		P value summary	****
Significantly different (P < 0.05)?	Yes		Significantly different (P < 0.05)?	Yes		Significantly different (P < 0.05)?	Yes
One- or two-tailed P value?	Two-tailed		One- or two-tailed P value?	Two-tailed		One- or two-tailed P value?	Two-tailed

## Sheet: ED Fig.4e
Tumor-free
sWAT
UCP1			COX4			CD31
30 °C	4 °C		30 °C	4 °C		30 °C	4 °C
84.2979	10976.9		59.5	12672		2.07	5.99
129.753	25001.8		2.48	4446.3		2.08	8.17
84.2979	4325.64		13.22	7296.73		0.87	9.58
87.6037	5912.42		1097.53	19661.2		1.21	4.2
32.2315	3781.84		11.57	2550.42		2.44	4.64
25.6199	3781.84		46.28	4092.58		1.95	4.23
61.9838	4294.23		33.06	5000.85		2.7	6.21
37.1902	4297.54		88.43	5192.59		2.79	4.95
76.8599	4027.29		28.93	17812.5		1.95	6.15
76.8599	3262		77.69	8109.95		1.55	6.06
Unpaired t test			Unpaired t test			Unpaired t test
P value	0.0045		P value	0.0003		P value	<0.0001
P value summary	**		P value summary	***		P value summary	****
Significantly different (P < 0.05)?	Yes		Significantly different (P < 0.05)?	Yes		Significantly different (P < 0.05)?	Yes
One- or two-tailed P value?	Two-tailed		One- or two-tailed P value?	Two-tailed		One- or two-tailed P value?	Two-tailed

## Sheet: ED Fig.4f
MMTV-PyMT
sWAT
UCP1 (x 104 µm2)			COX4 (x 104 µm2)			CD31 (x 104 µm2)
30°C	4°C		30°C	4°C		30 °C	4 °C
0.142897	3.55045		0.461668	24.6223		1.29707	3.28664
0.131905	2.41826		0.516629	27.1725		1.41798	4.75958
0.098929	2.75902		0.406708	28.7663		1.29707	3.41854
0.153889	2.6491		0.230834	30.9428		1.92362	3.09977
0.054961	4.80355		0.098929	27.5792		1.396	3.68235
0.032976	9.64007		0.164882	31.5583		1.70378	4.08906
0.109921	3.57243		0.307779	26.3591		1.49493	3.00084
0.076945	6.6832		0.329763	27.1395		1.30806	5.46307
Unpaired t test			Unpaired t test			Unpaired t test
P value	0.0002		P value	<0.0001		P value	<0.0001
P value summary	***		P value summary	****		P value summary	****
Significantly different (P < 0.05)?	Yes		Significantly different (P < 0.05)?	Yes		Significantly different (P < 0.05)?	Yes
One- or two-tailed P value?	Two-tailed		One- or two-tailed P value?	Two-tailed		One- or two-tailed P value?	Two-tailed
t, df	t=4.983, df=14		t, df	t=33.74, df=14		t, df	t=7.458, df=14

## Sheet: ED Fig.4g
Apc Min/+
sWAT
UCP1 (x 104 µm2)			COX4 (x 104 µm2)			CD31 (x 104 µm2)
30°C	4°C		30°C	4°C		30°C	4°C
4.1034	10.9374		1.03746	28.3974		1.63846	4.2635
3.2936	12.0284		1.1246	27.4846		1.57836	4.0173
2.5738	13.9507		1.2735	25.3745		1.57353	3.8364
2.6837	15.2037		1.2836	24.4957		1.27162	3.82736
1.5637	16.5463		1.2936	22.3746		1.28365	3.19363
1.4748	16.4756		0.7353	22.4587		0.83644	2.82554
1.6738	17.5836		0.5373	20.8465		0.8543	2.22846
2.0274	17.0374		0.72353	20.9375		0.768465	3.0274
P value	<0.000001		P value	<0.000001		P value	2e-06
P value summary	***		P value summary	***		P value summary	***
Significantly different (P < 0.05)?	Yes		Significantly different (P < 0.05)?	Yes		Significantly different (P < 0.05)?	Yes
One- or two-tailed P value?	Two-tailed		One- or two-tailed P value?	Two-tailed		One- or two-tailed P value?	Two-tailed
