# Supplementary material for: Brown-fat-mediated tumour suppression by cold-altered global metabolism
Source: Nature. 2022 Aug 3;608(7922):421–8. doi: 10.1038/s41586-022-05030-3 (PMC9365697; doi:10.1038/s41586-022-05030-3)
Supplement: Supplementary file 14 — Source Data Extended Data Fig. 5 [file 41586_2022_5030_MOESM14_ESM.xlsx]

## Sheet: ED Fig.5a
Fast blood glucose
MMTV-PyMT
30 °C	4 °C		Unpaired t test
126	57.6		P value	<0.0001
117	57.6		P value summary	****
147.6	50.4		Significantly different (P < 0.05)?	Yes
131.4	48.6		One- or two-tailed P value?	Two-tailed
129.6	55.8		t, df	t=17.52, df=10
133.2	50.4
ApcMin/+
30 °C	4 °C		Unpaired t test
103.5	82.5		P value	<0.0001
108.2	79.5		P value summary	****
108.3	73.96		Significantly different (P < 0.05)?	Yes
105.1	75.8		One- or two-tailed P value?	Two-tailed
105.6	79.8		t, df	t=16.76, df=14
109.1	83.5
108.5	83.6
106.1	85.1

## Sheet: ED Fig.5b
CRC
AUC-ITT
30°C	4°C
11120.4	5269		Unpaired t test
11770.6	4334.4		P value	0.0002
7950.9	3887.4		P value summary	***
8208.3	3995.8		Significantly different (P < 0.05)?	Yes
6610	4212.5		One- or two-tailed P value?	Two-tailed
6759	4492.4		t, df	t=5.676, df=10
AUC-GTT
30°C	4°C
11325.9	10293.8		Unpaired t test
11692.8	9678.6		P value	0.0088
13856.6	10694.8		P value summary	**
14511.9	10759.6		Significantly different (P < 0.05)?	Yes
11668	10744.6		One- or two-tailed P value?	Two-tailed
11310.5	10492.2		t, df	t=3.247, df=10

## Sheet: ED Fig.5c
MMTV-PyMT
ITT
30°C							4°C							AUC
0	15	30	60	90	120		0	15	30	60	90	120		30°C	4°C
123.611	109.924	93.0556	105.556	90.2778	120.696		112.5	88.8889	40.7407	51.8518	51.8518	88.8889		12.355	7.5382		Unpaired t test
180.392	77.8626	72.549	109.804	101.961	109.091		91.6667	36.3636	54.5455	50	81.8182	100		12.143	7.9148		P value	<0.0001
78.3784	112.977	104.73	89.1892	79.0541	117.391		95.8333	73.913	60.8696	95.6522	30.4348	77.7027		11.447	8.1452		P value summary	****
120	114.504	89.3333	97.3333	85.3333	115.415		100	68.9565	70.8333	54.1667	54.1667	84		11.839	7.8881		Significantly different (P < 0.05)?	Yes
180.392	77.8626	70.5882	115.686	98.0392	121.739		95.8333	34.7826	78.2609	52.1739	73.913	109.804		12.347	8.431		One- or two-tailed P value?	Two-tailed
81.4286	106.87	110	94.2857	81.4286	124		104.167	64	48	60	40	85		11.82	7.0963		t, df	t=17.33, df=10
Table Analyzed	itt-60		Table Analyzed	itt-90		Table Analyzed	itt-120
Column B	4 °C		Column B	4 °C		Column B	4 °C
vs.	vs.		vs.	vs.		vs.	vs.
Column A	30 °C		Column A	30 °C		Column A	30 °C
Unpaired t test			Unpaired t test			Unpaired t test
P value	0.0005		P value	0.0032		P value	0.0005
P value summary	***		P value summary	**		P value summary	***
Significantly different (P < 0.05)?	Yes		Significantly different (P < 0.05)?	Yes		Significantly different (P < 0.05)?	Yes
One- or two-tailed P value?	Two-tailed		One- or two-tailed P value?	Two-tailed		One- or two-tailed P value?	Two-tailed
t, df	t=5.017, df=10		t, df	t=3.852, df=10		t, df	t=5.118, df=10

## Sheet: ED Fig.5d
MMTV-PyMT
GTT
30°C							4°C							AUC
0	15	30	60	90	120		0	15	30	60	90	120		30°C	4°C
96.3303	200.714	141.429	124.286	117.143	104.286		107.865	131.25	84.375	68.75	78.125	78.2178		15.722	10.254		Unpaired t test
89.4495	206.154	138.462	132.308	129.231	126.154		94.382	160.714	75	92.8571	81.25	73.9726		16.617	11.1		P value	<0.0001
112.844	179.268	113.415	95.1219	101.219	97.561		104.494	112.903	67.7419	70.9677	68.75	88.3721		13.441	9.5		P value summary	****
100.459	204.11	135.616	115.069	105.48	102.74		107.865	134.375	75	71.875	74.1936	96.7213		15.024	10.3		Significantly different (P < 0.05)?	Yes
99.0826	216.667	130.556	112.5	109.722	105.556		91.0112	137.037	81.4815	88.8889	96.2963	83.1683		15.181	11.3		One- or two-tailed P value?	Two-tailed
101.835	191.892	135.135	118.919	105.405	101.351		94.382	128.571	82.1429	89.2857	89.2857	74.1936		14.933	11		t, df	t=8.900, df=10
	Table Analyzed	gtt-15 min		Table Analyzed	gtt-30 min		Table Analyzed	gtt-60 min
	Column B	4 °C		Column B	4 °C		Column B	4 °C
	vs.	vs.		vs.	vs.		vs.	vs.
	Column A	30 °C		Column A	30 °C		Column A	30 °C
	Unpaired t test			Unpaired t test			Unpaired t test
	P value	<0.0001		P value	<0.0001		P value	0.0004
	P value summary	****		P value summary	****		P value summary	***
	Significantly different (P < 0.05)?	Yes		Significantly different (P < 0.05)?	Yes		Significantly different (P < 0.05)?	Yes
	One- or two-tailed P value?	Two-tailed		One- or two-tailed P value?	Two-tailed		One- or two-tailed P value?	Two-tailed
	t, df	t=7.975, df=10		t, df	t=11.41, df=10		t, df	t=5.269, df=10

## Sheet: ED Fig.5e
ApcMin/+
ITT
30°C						4°C						AUC
0	15	30	60	120		0	15	30	60	120		30°C	4°C
100	91.2	73.5	71.1	80.5		100	79.25	65.8	60.8	61.5		9.386	8		Unpaired t test
100	92.8	74.1	70.8	88.1		100	77.1	60.1	53.8	60.5		9.638	7.495		P value	<0.0001
100	85.9	90.5	65.1	79.5		100	83.5	66.5	60.1	59.1		9.389	7.976		P value summary	****
100	99.2	71.2	72.8	79.8		100	76.8	65.1	58.9	60.2		9.51	7.823		Significantly different (P < 0.05)?	Yes
															One- or two-tailed P value?	Two-tailed
Table Analyzed	ITT 60		Table Analyzed	ITT 120
Column B	4 °C		Column B	4 °C
vs.	vs.		vs.	vs.
Column A	30 °C		Column A	30 °C
Unpaired t test			Unpaired t test
P value	0.0024		P value	<0.0001
P value summary	**		P value summary	****
Significantly different (P < 0.05)?	Yes		Significantly different (P < 0.05)?	Yes
One- or two-tailed P value?	Two-tailed		One- or two-tailed P value?	Two-tailed
t, df	t=5.011, df=6		t, df	t=10.26, df=6

## Sheet: ED Fig.5f
ApcMin/+
GTT
30°C						4°C						AUC
0	15	30	60	120		0	15	30	60	120		30°C	4°C
100	169	132	120.7	98.9		100	135.2	98.2	98.1	94.8		14.654	12.246		Unpaired t test
100	159	130.1	128.1	112.1		100	142.8	102.1	97.2	94.2		15.19	12.389		P value	<0.0001
100	150.2	120.5	119.1	100.9		100	140.2	97.2	96.5	96.2		14.101	12.269		P value summary	****
100	155.3	131.1	120.5	99.7		100	139.8	97.8	95.5	95.1		14.443	12.198		Significantly different (P < 0.05)?	Yes
															One- or two-tailed P value?	Two-tailed
															t, df	t=10.02, df=6
Table Analyzed	GTT 15		Table Analyzed	GTT 30		Table Analyzed	GTT 60
Column B	4 °C		Column B	4 °C		Column B	4 °C
vs.	vs.		vs.	vs.		vs.	vs.
Column A	30 °C		Column A	30 °C		Column A	30 °C
Unpaired t test			Unpaired t test			Unpaired t test
P value	0.0045		P value	<0.0001		P value	<0.0001
P value summary	**		P value summary	****		P value summary	****
Significantly different (P < 0.05)?	Yes		Significantly different (P < 0.05)?	Yes		Significantly different (P < 0.05)?	Yes
One- or two-tailed P value?	Two-tailed		One- or two-tailed P value?	Two-tailed		One- or two-tailed P value?	Two-tailed
t, df	t=4.413, df=6		t, df	t=10.24, df=6		t, df	t=12.01, df=6

## Sheet: ED Fig.5h
CRC
CA9							Ki67							CD31							Cl-Csp3
Sham		iBAT removal					Sham		iBAT removal					Sham		iBAT removal					Sham		iBAT removal
30 °C	4 °C	30 °C	4 °C				30 °C	4 °C	30 °C	4 °C				30 °C	4 °C	30 °C	4 °C				30 °C	4 °C	30 °C	4 °C
275933	186688	168816	283281				34.8039	22.1445	43.038	37.7129				13740.5	8476.9	11981.8	14130.6				3.926	3.333	3.86	4.327
255927	170824	168840	259985				35.3511	22.3558	34.7932	37.7411				10462.8	9713.2	15227.3	20312.4				3.822	5.263	5.101	4.688
245539	91107.8	216251	234426				30.5857	19.6126	35.0467	31.6583				13782.6	11397.5	28055.4	29903.3				4.931	3.64	6.51	11.136
221909	101837	202255	193563				35.514	20.331	30	37.7315				21113.2	9503.3	12727.3	10719.8				10.464	10.526	12.402	13.053
215578	118549	216391	272801				30.5857	23.0769	38.6517	33.4862				16370.2	10523.1	18462.8	20694.2				12.197	12.103	11.013	11.96
212198	159392	207458	258917											15332.2	9030.6	13175.2	28630.6
117734	186255	151127	252528				Tukey's multiple comparisons test	Mean Diff.	95.00% CI of diff.	Below threshold?	Summary	Adjusted P Value		18585.1	8684.3	13595.9	11703.3				Tukey's multiple comparisons test	Mean Diff.	95.00% CI of diff.	Below threshold?	Summary	Adjusted P Value
154235	179029	135462	246177				30°C_Sham vs. 4°C_Sham	11.86	6.094 to 17.63	Yes	***	0.0001		17144.6	12786	12586	14004.1				30°C_Sham vs. 4°C_Sham	0.095	-7.131 to 7.321	No	ns	>0.9999
281350	97933.5	206986	214843				30°C_Sham vs. 30°C_iBAT removal	-2.938	-8.708 to 2.832	No	ns	0.4846		26847.9	7335.5	20613.2	11814.9				30°C_Sham vs. 30°C_iBAT removal	-0.7092	-7.936 to 6.517	No	ns	0.992
281637	116368	236923	212562				30°C_Sham vs. 4°C_iBAT removal	-2.298	-8.068 to 3.472	No	ns	0.6715		22030.6	8686	15314	7293.4				30°C_Sham vs. 4°C_iBAT removal	-1.965	-9.191 to 5.262	No	ns	0.8633
							4°C_Sham vs. 30°C_iBAT removal	-14.8	-20.57 to -9.032	Yes	****	<0.0001									4°C_Sham vs. 30°C_iBAT removal	-0.8042	-8.031 to 6.422	No	ns	0.9884
Tukey's multiple comparisons test	Mean Diff.	95.00% CI of diff.	Below threshold?	Summary	Adjusted P Value		4°C_Sham vs. 4°C_iBAT removal	-14.16	-19.93 to -8.392	Yes	****	<0.0001		Tukey's multiple comparisons test	Mean Diff.	95.00% CI of diff.	Below threshold?	Summary	Adjusted P Value		4°C_Sham vs. 4°C_iBAT removal	-2.06	-9.286 to 5.167	No	ns	0.8463
30°C_Sham vs. 4°C_Sham	85406	37058 to 133753	Yes	***	0.0002		30°C_iBAT removal vs. 4°C_iBAT removal	0.6399	-5.130 to 6.410	No	ns	0.9885		30°C_Sham vs. 4°C_Sham	7927	1623 to 14231	Yes	**	0.0089		30°C_iBAT removal vs. 4°C_iBAT removal	-1.256	-8.482 to 5.971	No	ns	0.9586
30°C_Sham vs. 30°C_iBAT removal	35153	-13195 to 83500	No	ns	0.2227									30°C_Sham vs. 30°C_iBAT removal	1367	-4937 to 7671	No	ns	0.9362
30°C_Sham vs. 4°C_iBAT removal	-16704	-65052 to 31643	No	ns	0.7887									30°C_Sham vs. 4°C_iBAT removal	620.3	-5684 to 6924	No	ns	0.9934
4°C_Sham vs. 30°C_iBAT removal	-50253	-98600 to -1905	Yes	*	0.0391									4°C_Sham vs. 30°C_iBAT removal	-6560	-12864 to -256.2	Yes	*	0.0388
4°C_Sham vs. 4°C_iBAT removal	-102110	-150457 to -53762	Yes	****	<0.0001									4°C_Sham vs. 4°C_iBAT removal	-7307	-13611 to -1003	Yes	*	0.0178
30°C_iBAT removal vs. 4°C_iBAT removal	-51857	-100205 to -3510	Yes	*	0.0316									30°C_iBAT removal vs. 4°C_iBAT removal	-746.8	-7051 to 5557	No	ns	0.9886

## Sheet: ED Fig.5j
G-6-P			F-6-P			F-1,6/2,6-BP			Glyceraldehyde 3-phosphate			3-Phosphoglyceric acid			2-Phosphoglyceric acid			Phosphoenolpyruvic acid			Pyruvic acid			Lactic acid			ATP
30°C	4°C		30°C	4°C		30°C	4°C		30°C	4°C		30°C	4°C		30°C	4°C		30°C	4°C		30 °C	4 °C		30°C	4°C		30 °C	4 °C
36.5997	17.5763		31.6178	17.2286		111.506	66.6506		24.1603	12.8682		48.9401	40.8944		42.1082	31.6245		4.34438	2.77941		160.611	152.741		34.8425	29.5136		76.5735	46.1428
42.4415	14.4522		30.7071	19.2124		118.256	74.453		20.3444	15.1196		60.6636	42.886		35.1062	24.632		7.74015	3.65281		148.693	132.762		34.3587	24.4251		51.4592	48.1459
36.9931	28.3712		27.0626	22.5661		78.8574	78.1651		19.0755	16.3574		45.8869	42.7292		32.4803	26.3573		3.71403	2.10241		93.7713	144.31		36.9096	30.7238		68.0546	36.2216
32.1688	16.1293		23.4792	18.6371		99.127	59.763		19.2471	10.3776		46.5777	37.1932		32.8902	17.8745		4.87802	0.997716		116.092	124.053		30.7858	29.2501		84.4188	51.679
Unpaired t test			Unpaired t test			Unpaired t test			Unpaired t test			Unpaired t test			Unpaired t test			Unpaired t test			Unpaired t test			Unpaired t test			Unpaired t test
P value	0.0032		P value	0.0068		P value	0.0152		P value	0.0074		P value	0.0407		P value	0.0267		P value	0.038		P value	0.6181		P value	0.0225		P value	0.0198
P value summary	**		P value summary	**		P value summary	*		P value summary	**		P value summary	*		P value summary	*		P value summary	*		P value summary	ns		P value summary	*		P value summary	*
Significantly different (P < 0.05)?	Yes		Significantly different (P < 0.05)?	Yes		Significantly different (P < 0.05)?	Yes		Significantly different (P < 0.05)?	Yes		Significantly different (P < 0.05)?	Yes		Significantly different (P < 0.05)?	Yes		Significantly different (P < 0.05)?	Yes		Significantly different (P < 0.05)?	No		Significantly different (P < 0.05)?	Yes		Significantly different (P < 0.05)?	Yes
One- or two-tailed P value?	Two-tailed		One- or two-tailed P value?	Two-tailed		One- or two-tailed P value?	Two-tailed		One- or two-tailed P value?	Two-tailed		One- or two-tailed P value?	Two-tailed		One- or two-tailed P value?	Two-tailed		One- or two-tailed P value?	Two-tailed		One- or two-tailed P value?	Two-tailed		One- or two-tailed P value?	Two-tailed		One- or two-tailed P value?	Two-tailed

## Sheet: ED.Fig.5k
LDH activity_mCRC sc model
30°C	4°C
34.2447	21.858
29.0332	31.3746
35.9819	44.0634
28.8066	24.2749
41.2689	38.7764
38.6254	39.9094
Unpaired t test
P value	0.7669
P value summary	ns
Significantly different (P < 0.05)?	No
One- or two-tailed P value?	Two-tailed
t, df	t=0.3047, df=10

## Sheet: ED.Fig.5m
Melanoma
PI3K			Phospho-PI3K			AKT			Phospho-AKT
30°C	4°C		30°C	4°C		30°C	4°C		30°C	4°C
0.897793	0.693065		1	0.638624		1	1.03036		1	1.05646
1	0.760703		0.814826	0.605297		1.0423	0.746114		1.15315	0.715472
1.03116	0.938946		0.822513	0.59013		1.21257	0.990778		1.38019	0.793103
0.993096	0.914833		0.709392	0.732143		0.866147	1.11999		1.09357	0.642941
Unpaired t test			Unpaired t test			Unpaired t test			Unpaired t test
P value	0.0593		P value	0.0287		P value	0.6053		P value	0.0264
P value summary	ns		P value summary	*		P value summary	ns		P value summary	*
Significantly different (P < 0.05)?	No		Significantly different (P < 0.05)?	Yes		Significantly different (P < 0.05)?	No		Significantly different (P < 0.05)?	Yes
One- or two-tailed P value?	Two-tailed		One- or two-tailed P value?	Two-tailed		One- or two-tailed P value?	Two-tailed		One- or two-tailed P value?	Two-tailed
