# Supplementary material for: Brown-fat-mediated tumour suppression by cold-altered global metabolism
Source: Nature. 2022 Aug 3;608(7922):421–8. doi: 10.1038/s41586-022-05030-3 (PMC9365697; doi:10.1038/s41586-022-05030-3)
Supplement: Supplementary file 15 — Source Data Extended Data Fig. 6 [file 41586_2022_5030_MOESM15_ESM.xlsx]

## Sheet: ED Fig.6a
	Vehicle						5% glucose						10% glucose						15% glucose						HG-20%
0	0	0	0	0	0	0	0	0	0	0	0	0	0	0	0	0	0	0	0	0	0	0	0	0	0	0	0	0	0	0
5	0.018	0.032	0.04	0.025	0.036	0.029	0.075	0.075	0.0625	0.068	0.057	0.0625	0.075	0.056	0.126	0.065	0.1	0.091	0.075	0.04	0.126	0.0575	0.083	0.1005	0.04	0.04	0.075	0.04	0.0575	0.0575
11	0.075	0.075	0.075	0.055	0.042	0.081	0.126	0.196	0.144	0.16	0.144	0.18	0.32	0.405	0.126	0.364	0.126	0.225	0.405	0.6	0.75	0.5	0.675	0.726	0.6	0.55	0.65	0.575	0.6	0.625
14	0.075	0.056	0.126	0.066	0.1	0.09	0.126	0.405	0.126	0.256	0.171	0.365	0.55	0.405	0.196	0.426	0.196	0.375	0.936	0.936	1.125	0.864	1.09	1.08	0.936	0.936	0.65	1.0985	0.864	0.72
18	0.288	0.0875	0.196	0.188	0.144	0.225	0.196	0.288	0.726	0.242	0.5	0.426	0.256	0.726	0.505	0.375	0.65	0.375	1.34	1.4365	1.2675	1.372	1.183	1.275	0.95	1.2675	1.225	1.10875	1.372	1.0985
23	0.6	0.126	0.288	0.366	0.224	0.448	0.3645	0.49005	0.65	0.55	0.864	0.726	0.557568	1.87875	1.56721	1.21816	0.864	0.726	2.2091	2.1904	1.56271	2.048	1.8	1.9125	1.35568	2.24	1.91844	1.9125	2.025	1.47
P-value analysed by Unpaired t test with tumor volume on Day23
			Tukey's multiple comparisons test	Mean Diff.	95.00% CI of diff.	Significant?	Summary	Adjusted P Value
			Control vs. HG-5%	-0.2654	-0.8020 to 0.2712	No	ns	0.601	A-B
			Control vs. HG-10%	-0.7933	-1.330 to -0.2567	Yes	**	0.0018	A-C
			Control vs. HG-15%	-1.612	-2.148 to -1.075	Yes	****	<0.0001	A-D
			Control vs. HG-20%	-1.478	-2.015 to -0.9417	Yes	****	<0.0001	A-E
			HG-5% vs. HG-10%	-0.5279	-1.064 to 0.008749	No	ns	0.0554	B-C
			HG-5% vs. HG-15%	-1.346	-1.883 to -0.8098	Yes	****	<0.0001	B-D
			HG-5% vs. HG-20%	-1.213	-1.749 to -0.6762	Yes	****	<0.0001	B-E
			HG-10% vs. HG-15%	-0.8185	-1.355 to -0.2819	Yes	**	0.0012	C-D
			HG-10% vs. HG-20%	-0.685	-1.222 to -0.1484	Yes	**	0.0076	C-E
			HG-15% vs. HG-20%	0.1335	-0.4031 to 0.6701	No	ns	0.9472	D-E

## Sheet: ED Fig.6b
Non-fast blood glucose			Fast blood glucose
Vehicle	15% glucose		Vehicle	15% glucose
8.5	12.3		6.7	7.8
8.2	12		7.5	6.5
8.8	12.4		7.2	7.1
8.5	12.1		7.1	7.2
8.6	12.2		7.3	6.8
8.3	11.9		6.7	7.4
Unpaired t test			Unpaired t test
P value	<0.0001		P value	0.8309
P value summary	****		P value summary	ns
Significantly different (P < 0.05)?	Yes		Significantly different (P < 0.05)?	No
One- or two-tailed P value?	Two-tailed		One- or two-tailed P value?	Two-tailed
t, df	t=31.62, df=10		t, df	t=0.2191, df=10

## Sheet: ED Fig.6d
CRC+HG	HG:15% glucose (high glucose)
CA9 (x 104 µm2)			Ki67			CD31 (x 104 µm2)			Cl-Csp3
30°C	4°C		30°C	4°C		30 °C	4 °C		30 °C	4 °C
5.9	6.1		39.8	41.6		1.5	1.6		8.1	7.8
7.8	6.7		40.1	40.3		1.6	1.4		9.3	7.3
5.5	7.1		39.4	42.1		1.1	1.3		7.3	6.9
6.1	5.9		40.1	36.8		1.7	1.1		8.8	8.1
7.4	7.3		35.9	40.2		1.5	1.5		8.3	7.4
5.3	5.9		37.5	39.9		1.3	1.3		9.6	9.1
6.1	6.7		38.7	41.2		1.2	1.2		7.1	6.2
5.9	7.1		42.1	39.4		1.8	1.4		6.9	7.3
Unpaired t test			Unpaired t test			Unpaired t test			Unpaired t test
P value	0.3618		P value	0.2805		P value	0.295		P value	0.181
P value summary	ns		P value summary	ns		P value summary	ns		P value summary	ns
Significantly different (P < 0.05)?	No		Significantly different (P < 0.05)?	No		Significantly different (P < 0.05)?	No		Significantly different (P < 0.05)?	No
One- or two-tailed P value?	Two-tailed		One- or two-tailed P value?	Two-tailed		One- or two-tailed P value?	Two-tailed		One- or two-tailed P value?	Two-tailed
t, df	t=0.9427, df=14		t, df	t=1.123, df=14		t, df	t=1.088, df=14		t, df	t=1.408, df=14

## Sheet: ED Fig6e
Melanoma
P-value of 30°C vs 4°C analysed by Unpaired t test with tumor voulme on Day14
	30 °C-Vechicle					4 °C-Vechicle
0	0	0	0	0	0	0	0	0	0	0
8	0.0135	0.075	0.196	0.075	0.048	0.018	0.048	0.032	0.075	0.0875
10	0.075	0.0875	0.126	0.196	0.0625	0.075	0.0875	0.0625	0.126	0.1
12	0.2205	0.32	0.144	0.18	0.4455	0.075	0.144	0.075	0.108	0.2205
14	0.352	0.32	0.2205	0.352	0.55	0.075	0.256	0.0875	0.196	0.108
	Unpaired t test
	P value	0.01
	P value summary	*
	Significantly different (P < 0.05)?	Yes
	One- or two-tailed P value?	Two-tailed
	t, df	t=3.353, df=8
	30 °C+HG					4 °C+HG
0	0	0	0	0	0	0	0	0	0	0
8	0.032	0.075	0.032	0.04	0.0875	0.0625	0.04	0.1	0.032	0.0225
10	0.18	0.196	0.2205	0.144	0.2205	0.144	0.108	0.1125	0.32	0.2205
12	0.245	0.2695	0.32	0.245	0.288	0.5265	0.4455	0.196	0.144	0.32
14	0.6	0.65	0.847	0.6	0.7	0.864	0.847	0.6	0.567	0.65
	Unpaired t test				HG:15% glucose (high glucose)
	P value	0.7444
	P value summary	ns
	Significantly different (P < 0.05)?	No
	One- or two-tailed P value?	Two-tailed
	t, df	t=0.3375, df=8

## Sheet: ED Fig6g
Melanoma+HG	HG:15% glucose (high glucose)
CA9 (x 104 µm2)			Ki67			CD31 (x 104 µm2)			Cl-Csp3
30°C	4°C		30°C	4°C		30 °C	4 °C		30 °C	4 °C
9.62323	9.2554		60	67.3		0.849986	0.656129		12.1	6.7
7.11304	10.5378		50	67.5		1.51606	0.685953		7.5	11.4
10.2197	8.3408		68	66.7		1.65524	1.68009		10.1	12.9
9.42937	8.52471		67	44.8		3.26076	5.35839		5	7.4
7.91332	8.44518		60.4	48.9		3.38006	3.61368		7.3	7.04
10.7715	8.69868		42.8	52.6		6.22826	2.08768		12	10.4
Unpaired t test			Unpaired t test			Unpaired t test			Unpaired t test
P value	0.757		P value	0.9911		P value	0.6777		P value	0.8501
P value summary	ns		P value summary	ns		P value summary	ns		P value summary	ns
Significantly different (P < 0.05)?	No		Significantly different (P < 0.05)?	No		Significantly different (P < 0.05)?	No		Significantly different (P < 0.05)?	No
One- or two-tailed P value?	Two-tailed		One- or two-tailed P value?	Two-tailed		One- or two-tailed P value?	Two-tailed		One- or two-tailed P value?	Two-tailed
t, df	t=0.3181, df=10		t, df	t=0.01141, df=10		t, df	t=0.4281, df=10		t, df	t=0.1939, df=10

## Sheet: ED Fig6h
PDAC
P-value of 30°C vs 4°C analysed by Unpaired t test with tumor volume on Day20
	30 °C-Vechicle					4 °C-Vechicle
0	0	0	0	0	0	0	0	0	0	0
8	0.1	0.075	0.072	0.108	0.0907	0.108	0.0875	0.0875	0.075	0.072
12	0.234	0.198	0.162	0.196	0.225	0.126	0.1715	0.198	0.108	0.196
16	0.2775	0.4455	0.3615	0.3645	0.245	0.2205	0.234	0.196	0.1715	0.15
20	0.3362	0.567	0.4455	0.32	0.405	0.2205	0.196	0.252	0.256	0.225
	Unpaired t test
	P value	0.0037
	P value summary	**
	Significantly different (P < 0.05)?	Yes
	One- or two-tailed P value?	Two-tailed
	t, df	t=4.043, df=8
	30 °C+HG					4 °C+HG
0	0	0	0	0	0	0	0	0	0	0
8	0.1	0.0875	0.0625	0.075	0.056	0.0875	0.1375	0.0625	0.06	0.075
12	0.162	0.288	0.225	0.253	0.135	0.352	0.18	0.144	0.179	0.256
16	0.4455	0.567	0.506	0.405	0.55	0.3645	0.448	0.6075	0.4455	0.506
20	1.6055	0.726	1.166	1.08	1.372	1.368	0.936	1.296	1.2675	1.47
	Unpaired t test				HG:15% glucose (high glucose)
	P value	0.6649
	P value summary	ns
	Significantly different (P < 0.05)?	No
	One- or two-tailed P value?	Two-tailed
	t, df	t=0.4497, df=8

## Sheet: ED Fig6j
PDAC+HG	HG:15% glucose (high glucose)
CA9 (x 104 µm2)			Ki67			CD31 (x 104 µm2)			Cl-Csp3
30°C	4°C		30°C	4°C		30 °C	4 °C		30 °C	4 °C
9.31505	7.21245		40.4	38.1		2.91282	1.37688		12.3	12.1
7.96303	7.88846		56.6	44.9		1.33711	1.20788		13.2	12.4
6.27797	7.94811		50	34.7		2.40084	2.89293		8.9	8.5
8.03261	11.9545		40.9	50.7		1.15817	1.84412		7.2	9.8
7.20748	8.137		51.8	54.2		3.48942	3.36515		8.1	13.5
9.51885	8.97207		54.4	48		2.12248	2.53505		8.6	7.1
Unpaired t test			Unpaired t test			Unpaired t test			Unpaired t test
P value	0.4772		P value	0.3668		P value	0.9494		P value	0.5639
P value summary	ns		P value summary	ns		P value summary	ns		P value summary	ns
Significantly different (P < 0.05)?	No		Significantly different (P < 0.05)?	No		Significantly different (P < 0.05)?	No		Significantly different (P < 0.05)?	No
One- or two-tailed P value?	Two-tailed		One- or two-tailed P value?	Two-tailed		One- or two-tailed P value?	Two-tailed		One- or two-tailed P value?	Two-tailed
t, df	t=0.7385, df=10		t, df	t=0.9452, df=10		t, df	t=0.06508, df=10		t, df	t=0.5968, df=10

## Sheet: ED Fig6l
CRC
G1P		HG:15% glucose (high glucose)
30 °C	4 °C	4 °C + HG	4 °C Ucp1-/-
24.48	13.72	17.35	29.93
18.17	17.07	56.54	32.12
15.04	16.37	10.24	27.66
12.71	8.01	16.86	26.63
Unpaired t test
	30 °C vs 4 °C	30 °C vs 4 °C + HG	30 °C vs 4 °C Ucp1-/-	4 °C vs 4 °C + HG	4 °C vs 4 °C Ucp1-/-	4 °C + HG vs 4 °C Ucp1-/-
P value	0.2896	0.5077	0.0067	0.3278	0.0007	0.7304
P value summary	ns	ns	**	ns	***	ns
Significantly different (P < 0.05)?	No	No	Yes	No	Yes	No
One- or two-tailed P value?	Two-tailed	Two-tailed	Two-tailed	Two-tailed	Two-tailed	Two-tailed
t, df	t=1.161, df=6	t=0.7042, df=6	t=4.058, df=6	t=1.065, df=6	t=6.386, df=6	t=0.3611, df=6
G6P		HG:15% glucose (high glucose)
30 °C	4 °C	4 °C + HG	4 °C Ucp1-/-
80.29	45.43	240.26	81.14
300.79	19.34	109.53	264.16
249.1	6.38	71.57	78.1
251.8	21.48	212.23	171.22
Unpaired t test
	30 °C vs 4 °C	30 °C vs 4 °C + HG	30 °C vs 4 °C Ucp1-/-	4 °C vs 4 °C + HG	4 °C vs 4 °C Ucp1-/-	4 °C + HG vs 4 °C Ucp1-/-
P value	0.0068	0.3614	0.314	0.0167	0.0313	0.8759
P value summary	**	ns	ns	*	*	ns
Significantly different (P < 0.05)?	Yes	No	No	Yes	Yes	No
One- or two-tailed P value?	Two-tailed	Two-tailed	Two-tailed	Two-tailed	Two-tailed	Two-tailed
t, df	t=4.035, df=6	t=0.9877, df=6	t=1.099, df=6	t=3.286, df=6	t=2.796, df=6	t=0.1629, df=6
F6P		HG:15% glucose (high glucose)
30 °C	4 °C	4 °C + HG	4 °C Ucp1-/-
29.27	14.89	78.7	53.52
110.01	10.7	51.09	169.1
96.41	3.17	21.04	50.38
76.56	9.53	78.03	101.41
Unpaired t test
	30 °C vs 4 °C	30 °C vs 4 °C + HG	30 °C vs 4 °C Ucp1-/-	4 °C vs 4 °C + HG	4 °C vs 4 °C Ucp1-/-	4 °C + HG vs 4 °C Ucp1-/-
P value	0.0085	0.3865	0.6532	0.0139	0.0235	0.2839
P value summary	**	ns	ns	*	*	ns
Significantly different (P < 0.05)?	Yes	No	No	Yes	Yes	No
One- or two-tailed P value?	Two-tailed	Two-tailed	Two-tailed	Two-tailed	Two-tailed	Two-tailed
t, df	t=3.843, df=6	t=0.9338, df=6	t=0.4726, df=6	t=3.433, df=6	t=3.017, df=6	t=1.177, df=6
F1,6P		HG:15% glucose (high glucose)
30 °C	4 °C	4 °C + HG	4 °C Ucp1-/-
103.81	20.02	401.82	113.95
352.16	67.34	373.45	307.92
371.75	10.19	162.53	118.97
402.99	70.28	305.71	236.98
Unpaired t test
	30 °C vs 4 °C	30 °C vs 4 °C + HG	30 °C vs 4 °C Ucp1-/-	4 °C vs 4 °C + HG	4 °C vs 4 °C Ucp1-/-	4 °C + HG vs 4 °C Ucp1-/-
P value	0.0093	0.9719	0.2237	0.0029	0.0222	0.1538
P value summary	**	ns	ns	**	*	ns
Significantly different (P < 0.05)?	Yes	No	No	Yes	Yes	No
One- or two-tailed P value?	Two-tailed	Two-tailed	Two-tailed	Two-tailed	Two-tailed	Two-tailed
t, df	t=3.768, df=6	t=0.03676, df=6	t=1.357, df=6	t=4.833, df=6	t=3.060, df=6	t=1.632, df=6
Pyruvic acid		HG:15% glucose (high glucose)
30 °C	4 °C	4 °C + HG	4 °C Ucp1-/-
31.08	116.24	77.13	42.37
65.5	58.94	232.88	48.02
75.2	105.4	47.75	34.14
24.31	54.23	61.22	57.93
Unpaired t test
	30 °C vs 4 °C	30 °C vs 4 °C + HG	30 °C vs 4 °C Ucp1-/-	4 °C vs 4 °C + HG	4 °C vs 4 °C Ucp1-/-	4 °C + HG vs 4 °C Ucp1-/-
P value	0.137	0.2611	0.8092	0.6631	0.0617	0.2222
P value summary	ns	ns	ns	ns	ns	ns
Significantly different (P < 0.05)?	No	No	No	No	No	No
One- or two-tailed P value?	Two-tailed	Two-tailed	Two-tailed	Two-tailed	Two-tailed	Two-tailed
t, df	t=1.716, df=6	t=1.240, df=6	t=0.2523, df=6	t=0.4580, df=6	t=2.293, df=6	t=1.362, df=6

## Sheet: ED Fig6m
30 °C	4 °C	30 °C+HG	4 °C+HG
1.01474	0.134861	1.40442	1.0028
1.01657	0.120026	1.33432	1.00208
0.968695	0.123805	1.51968	1.19316
Tukey's multiple comparisons test	Mean Diff.	95.00% CI of diff.	Significant?	Summary	Adjusted P Value
30 °C vs. 4 °C	0.8738	0.6813 to 1.066	Yes	****	<0.0001	A-B
30 °C vs. 30 °C+HG	-0.4195	-0.6120 to -0.2270	Yes	***	0.0005	A-C
30 °C vs. 4 °C+HG	-0.06601	-0.2585 to 0.1265	No	ns	0.7004	A-D
4 °C vs. 30 °C+HG	-1.293	-1.486 to -1.101	Yes	****	<0.0001	B-C
4 °C vs. 4 °C+HG	-0.9398	-1.132 to -0.7473	Yes	****	<0.0001	B-D
30 °C+HG vs. 4 °C+HG	0.3535	0.1610 to 0.5460	Yes	**	0.0017	C-D
