# Supplementary material for: Brown-fat-mediated tumour suppression by cold-altered global metabolism
Source: Nature. 2022 Aug 3;608(7922):421–8. doi: 10.1038/s41586-022-05030-3 (PMC9365697; doi:10.1038/s41586-022-05030-3)
Supplement: Supplementary file 16 — Source Data Extended Data Fig. 7 [file 41586_2022_5030_MOESM16_ESM.xlsx]

## Sheet: ED Fig.7a
	30 °C - WT						4 °C - WT						30 °C Ucp1-/-						4 °C Ucp1-/-
0	98	99	102	98.5	100.5	100	100.147	99.784	102.402	99.9655	101.093	101.275	98.6	97.8	103.6	98.2	100.7	101.1	97.3	106.2	96.38	101.75	101.29	96.84
10	101.931	101.28	102.011	101.606	101.646	101.971	100.147	98.784	101.402	99.4655	100.093	100.775	101.561	99.9563	100.207	100.758	100.082	100.884	98.9985	98.3508	101.562	98.6747	99.9564	100.28
12	102.683	101.192	101.251	101.938	101.222	101.967	98.0583	96.9043	98.8763	97.4813	97.8903	98.4673	103.684	100.087	96.6046	101.886	98.346	100.144	98.7018	97.7886	97.9966	98.2452	97.8926	98.3492
14	102.765	101.902	102.744	102.334	102.323	102.755	96.151	93.7365	94.1134	94.9437	93.9249	95.1322	103.554	100.463	95.6108	102.009	98.037	99.5826	96.5504	97.6012	97.1817	97.0758	97.3914	96.8661
16	103.087	101.633	101.462	102.36	101.547	102.275	90.803	89.9928	94.1409	90.3979	92.0669	92.472	103.945	100.939	94.6998	102.442	97.8193	99.3221	94.2137	95.952	97.1817	99.0828	99.5668	97.6977
P-value of 30°C vs 4°C analysed by Unpaired t test with tumor-free body weight on Day 16
	Tukey's multiple comparisons test	Mean Diff.	95.00% CI of diff.	Significant?	Summary	Adjusted P Value
	30 °C - UCP1 WT vs. 4 °C - UCP1 WT	10.42	6.997 to 13.83	Yes	****	<0.0001
	30 °C - UCP1 WT vs. 30 °C - UCP1 KO	2.2	-1.219 to 5.618	No	ns	0.302
	30 °C - UCP1 WT vs. 4 °C - UCP1 KO	4.778	1.360 to 8.197	Yes	**	0.0044
	4 °C - UCP1 WT vs. 30 °C - UCP1 KO	-8.215	-11.63 to -4.797	Yes	****	<0.0001
	4 °C - UCP1 WT vs. 4 °C - UCP1 KO	-5.637	-9.055 to -2.218	Yes	***	0.0009
	30 °C - UCP1 KO vs. 4 °C - UCP1 KO	2.579	-0.8399 to 5.997	No	ns	0.1836

## Sheet: ED Fig.7b
30 °C-WT	4 °C-WT	30 °C-Ucp1-/-	4 °C-Ucp1-/-
1.014	1.07988	1.0355	1.02367
0.981	1.1315	1.01223	1.05505
1.005	1.09552	0.991045	1.03582
Tukey's multiple comparisons test	Mean Diff.	95.00% CI of diff.	Significant?	Summary	Adjusted P Value
30 ℃ vs. 4 ℃	-0.1023	-0.1568 to -0.04782	Yes	**	0.0014	A-B
30 ℃ vs. 30 ℃-UCP1 KO	-0.01293	-0.06740 to 0.04155	No	ns	0.8701	A-C
30 ℃ vs. 4 ℃-UCP1 KO	-0.03818	-0.09265 to 0.01630	No	ns	0.191	A-D
4 ℃ vs. 30 ℃-UCP1 KO	0.08937	0.03490 to 0.1439	Yes	**	0.0034	B-C
4 ℃ vs. 4 ℃-UCP1 KO	0.06412	0.009646 to 0.1186	Yes	*	0.0228	B-D
30 ℃-UCP1 KO vs. 4 ℃-UCP1 KO	-0.02525	-0.07973 to 0.02922	No	ns	0.4881	C-D

## Sheet: ED Fig.7c
CRC
Tumor weight			sWAT weight			BAT weight
30 °C-Ucp1-/-	4 °C-Ucp1-/-		30 °C-Ucp1-/-	4 °C-Ucp1-/-		30 °C-Ucp1-/-	4 °C-Ucp1-/-
0.5114	0.2169		0.2638	0.1824		0.1412	0.1529
0.5924	0.3391		0.2015	0.3609		0.1546	0.1537
0.3166	0.3503		0.3703	0.1649		0.1797	0.1561
0.3119	0.6417		0.3478	0.3213		0.1629	0.162
0.2509	0.5563		0.2052	0.1905		0.1182	0.192
1.015	1.5374		0.1566	0.1925		0.1894	0.2128
1.2059	1.6712		0.1839	0.2116		0.1457	0.1536
1.1926	1.5273		0.1713	0.1618		0.1713	0.186
1.4926	1.4728		0.1438	0.2016		0.1845	0.1698
0.8752	0.8769		0.192	0.2086		0.1969	0.1324
Unpaired t test			Unpaired t test			Unpaired t test
P value	0.542		P value	0.9035		P value	0.8059
P value summary	ns		P value summary	ns		P value summary	ns
Significantly different (P < 0.05)?	No		Significantly different (P < 0.05)?	No		Significantly different (P < 0.05)?	No
One- or two-tailed P value?	Two-tailed		One- or two-tailed P value?	Two-tailed		One- or two-tailed P value?	Two-tailed
t, df	t=0.6216, df=18		t, df	t=0.1230, df=18		t, df	t=0.2493, df=18

## Sheet: ED Fig.7d
CRC
CA9 (x 104 µm2)			Ki67			Cl-Csp3
30 °C-Ucp1-/-	4 °C-Ucp1-/-		30 °C-Ucp1-/-	4 °C-Ucp1-/-		30 °C-Ucp1-/-	4 °C-Ucp1-/-
6.8	6.6		39.8	35.2		15.1	15.1
9.5	7.1		39.1	33.7		13.9	20.4
7.4	6.5		38.5	39.1		16.8	17.4
6.5	7.9		39.2	33.8		19.1	19.8
9.1	6.9		38.1	41.35		15.4	15.2
6.2	7.5		33.1	31.7		19.2	14.9
7.8	6.9		33.5	32.8		15.7	20.7
9.2	7.5		39.3	33.6		16.3	15.4
Unpaired t test			Unpaired t test			Unpaired t test
P value	0.177329		P value	0.132577		P value	0.424294
P value summary	ns		P value summary	ns		P value summary	ns
Significantly different (P < 0.05)?	No		Significantly different (P < 0.05)?	No		Significantly different (P < 0.05)?	No
One- or two-tailed P value?	Two-tailed		One- or two-tailed P value?	Two-tailed		One- or two-tailed P value?	Two-tailed
t, df	t=1.597, df=14		t, df	t=3.224, df=14		t, df	t=0.8230, df=14

## Sheet: ED.Fig.7e
Healthy volunteers
BAT
Thermoneutral	Cold exposure		Unpaired t test
1	3.9		P value	0.0003
1.1	3.6		P value summary	***
1.3	4.4		Significantly different (P < 0.05)?	Yes
			One- or two-tailed P value?	Two-tailed
			t, df	t=11.36, df=4

## Sheet: ED Fig.7f
Healthy volunteers (female)
BAT
SUV-BW
Thermoneutral	Cold exposure
0.8	2
0.7	1.9
0.8	1.7
Unpaired t test
P value	0.0003
P value summary	***
Significantly different (P < 0.05)?	Yes
One- or two-tailed P value?	Two-tailed
t, df	t=11.67, df=4
